# Supplementary material for: Molecular clocks, biogeography and species diversity in Herichthys with evaluation of the role of Punta del Morro as a vicariant brake along the Mexican Transition Zone in the context of local and global time frame of cichlid diversification
Source: PeerJ. 2020 Apr 29;8:e8818. doi: 10.7717/peerj.8818 (PMC7195834; doi:10.7717/peerj.8818)
Supplement: Table S1 [file peerj-08-8818-s001.xls]

## Sheet: Hoja1
catalog	Genus	species	State	Locality	Date	North	West	Taxon ID
P6507-1	Herichthys	bartoni	San Luis Potosi	Manantial Los Anteojitos a 6km al SO de Rioverde, Mpio. De Rioverde	2016-02-26	21.8789	-100.005	A01
P6507-2	Herichthys	bartoni	San Luis Potosi	Manantial Los Anteojitos a 6km al SO de Rioverde, Mpio. De Rioverde	2016-02-26	21.8789	-100.005	A02
P6507-3	Herichthys	bartoni	San Luis Potosi	Manantial Los Anteojitos a 6km al SO de Rioverde, Mpio. De Rioverde	2016-02-26	21.8789	-100.005	A03
P6507-4	Herichthys	bartoni	San Luis Potosi	Manantial Los Anteojitos a 6km al SO de Rioverde, Mpio. De Rioverde	2016-02-26	21.8789	-100.005	A04
P6108	Herichthys	bartoni	San Luis Potosi	Manantial los Anteojitos 6 Km al S de Rio Verde	2010-04-05	21.8789	-100.005	A05
P6003	Herichthys	carpintis	Tamaulipas	Arroyo entre Jumave y San Vicente 5.22 Km al NE de Jumave	2009-07-04	23.4181	-99.2794	A08
P6003	Herichthys	carpintis	Tamaulipas	Arroyo entre Jumave y San Vicente 5.22 Km al NE de Jumave	2009-07-04	23.4181	-99.2794	A09
P6365 (CB)	Herichthys	carpintis	Veracruz	Puente Terrero sobre la carretera Poza Rica-Tampico	2013-10-08	21.4844	-97.8233	A12
P6373	Herichthys	carpintis	San Luis Potosi	Canal Perpendicular al canal de la Media Luna, Mpio de Ciudad Fernandes.	2013-10-30	21.9322	-100.03	B01
P6442	Herichthys	carpintis	San Luis Potosi	Río Micos a 18 Km al NO de CD Valles Mpio. De Ciudad Valles	2014-08-06	22.0996	-99.15	B04
P5999	Herichthys	carpintis	Tamaulipas	Arroyo en el Encino, Llera de Canales	2009-06-04	23.1394	-99.1147	B05
P5995	Herichthys	carpintis	Tamaulipas	Río Mante en el poblado Magicatzin 1.45 km al SO de Magicatzin	2009-07-03	22.8006	-98.7117	B06
P6634	Herichthys	carpintis	San Luis Potosi	Canal rumbo al Capulin a 9.39 km al SO de Rioverde	2016-09-26	21.8441	-99.9924	B07
P6634	Herichthys	carpintis	San Luis Potosi	Canal rumbo al Capulin a 9.39 km al SO de Rioverde	2016-09-26	21.8441	-99.9924	B08
P6105	Herichthys	carpintis	Veracruz	Arroyo 12.7 km al O de Ozuluama, Mpio. De Ozuluama	2010-02-14	21.6792	-97.9717	B09
P5985	Herichthys	carpintis	Tamaulipas	Arroyo a 3km del entronque a el Naranjo, Mpio. Ocampo	2009-07-02	22.8317	-99.3939	B10
P6369	Herichthys	deppii	Veracruz	Rancho el Jobo, Mpio de Tlapacoyan	2013-10-10	20.0061	-97.1767	B11
P6369	Herichthys	deppii	Veracruz	Rancho el Jobo, Mpio de Tlapacoyan	2013-10-10	20.0061	-97.1767	B12
P6370	Herichthys	deppii	Veracruz	Santa Clara Mpio. De Misantla	2013-10-10	20.0639	-96.88	C01
P6370	Herichthys	deppii	Veracruz	Santa Clara Mpio. De Misantla	2013-10-10	20.0639	-96.88	C02
P6370	Herichthys	deppii	Veracruz	Santa Clara Mpio. De Misantla	2013-10-10	20.0639	-96.88	C03
P6012	Herichthys	labridens	San Luis Potosi	Canal Perpendicular al canal de la Media Luna, Sobre la calle Porfirio Diaz 1.02 Km al S del entronque con la Carretera SLP-Rio Verde	2009-07-06	21.9277	-100.022	C04
P6012	Herichthys	labridens	San Luis Potosi	Canal Perpendicular al canal de la Media Luna, Sobre la calle Porfirio Diaz 1.02 Km al S del entronque con la Carretera SLP-Rio Verde	2009-07-06	21.9277	-100.022	C05
P6635	Herichthys	labridens	San Luis Potosi	Canal rumbo al Capulin a 9.39 km al SO de Rioverde	2016-09-26	21.8441	-99.9924	C06
P6512	Herichthys	molango	Hidalgo	Laguna de Atezca, 5km al NO de Molango, Mpio. De Molango de Escamilla	2016-03-30	20.8071	-98.7477	C07
P6512	Herichthys	molango	Hidalgo	Laguna de Atezca, 5km al NO de Molango, Mpio. De Molango de Escamilla	2016-03-30	20.8071	-98.7477	C08
P6372	Herichthys	pame	San Luis Potosi	Cascadas de Tamasopo 2.1 km al N del centro de Tamasopo Mpio. De Tamasopo	2013-10-29	21.9314	-99.3917	C09
P6533	Herichthys	pame	San Luis Potosi	El Chino a 4 km al N de Rascón, Mpio. Tamasopo	2016-04-28	22.0169	-99.2682	C10
P6374	Herichthys	pame	San Luis Potosi	Puente de Dios 2.2 km al N de Tamasopo	2013-10-30	21.9397	-99.4033	C11
P6636-1	Herichthys	pame	San Luis Potosi	Rascón a 24.19 km al O de CD Valles	2016-09-25	21.986	-99.2551	C12
P6636-1	Herichthys	pame	San Luis Potosi	Rascón a 24.19 km al O de CD Valles	2016-09-25	21.986	-99.2551	D01
P6636-1	Herichthys	pame	San Luis Potosi	Rascón a 24.19 km al O de CD Valles	2016-09-25	21.986	-99.2551	D02
P5988	Herichthys	pantostictus	Tamaulipas	Río en la carretera Ocampo-el Limón, Mpio. El Mante	2009-07-02	22.8381	-99.0486	D03
P6006	Herichthys	pantostictus	San Luis Potosi	Río del Salto, en la desviación a Charco 17.45 km al SE de El Naranjo	2009-07-05	22.3681	-99.2692	D04
P6109	Herichthys	pantostictus	Hidalgo	Rio en el puente Tuntitlan en Orizatlan	2010-04-07	21.1828	-98.6158	D05
P6109	Herichthys	pantostictus	Hidalgo	Rio en el puente Tuntitlan en Orizatlan	2010-04-07	21.1828	-98.6158	D06
P6442	Herichthys	pantostictus	San Luis Potosi	Río Micos a 18 Km al NO de CD Valles Mpio. De Ciudad Valles	2014-08-06	22.0996	-99.15	D07
P6442	Herichthys	pantostictus	San Luis Potosi	Río Micos a 18 Km al NO de CD Valles Mpio. De Ciudad Valles	2014-08-06	22.0996	-99.15	D08
P6376	Herichthys	pantostictus	San Luis Potosi	Ejido 20 de noviembre, 20 Km al SE de Tamasopo	2013-10-30	21.7597	-99.2803	D09
P6376	Herichthys	pantostictus	San Luis Potosi	Ejido 20 de noviembre, 20 Km al SE de Tamasopo	2013-10-30	21.7597	-99.2803	D10
P6003	Herichthys	pantostictus	Tamaulipas	Arroyo entre Jaumave y San Vicente 5.22 km al NE de Jaumave	2009-07-04	23.4181	-99.2794	D12
P6003	Herichthys	pantostictus	Tamaulipas	Arroyo entre Jaumave y San Vicente 5.22 km al NE de Jaumave	2009-07-04	23.4181	-99.2794	E01
P6438	Herichthys	pantostictus	Veracruz	Puente Tancochin sobre la carretera Poza Rica-Tampico, Naranjos de Amatlan	2014-08-05	21.3483	-97.6839	E02
P6438	Herichthys	pantostictus	Veracruz	Puente Tancochin sobre la carretera Poza Rica-Tampico, Naranjos de Amatlan	2014-08-05	21.3483	-97.6839	E03
P6619	Herichthys	pantostictus	Hidalgo	Arroyo en San Pedro Tlaltemaco 12.53 km al SE de Metztitlan	2016-09-22	20.4989	-98.7023	E04
P6619	Herichthys	pantostictus	Hidalgo	Arroyo en San Pedro Tlaltemaco 12.53 km al SE de Metztitlan	2016-09-22	20.4989	-98.7023	E05
P6631	Herichthys	pantostictus	Quéretaro	Paraje Las Adjuntas a 25 km al NO de Jalpan	2016-09-29	21.3967	-99.6022	E06
P6631	Herichthys	pantostictus	Quéretaro	Paraje Las Adjuntas a 25 km al NO de Jalpan	2016-09-29	21.3967	-99.6022	E07
P6629	Herichthys	steindachneri	San Luis Potosi	Cascadas de Tamasopo 2.1 km al N de Tamasopo	2016-09-26	21.94	-99.3953	E08
P6629	Herichthys	steindachneri	San Luis Potosi	Cascadas de Tamasopo 2.1 km al N de Tamasopo	2016-09-26	21.94	-99.3953	E09
P6636	Herichthys	tamasopoensis	San Luis Potosi	Rascón a 24.19 km al O de CD Valles	2016-09-25	21.986	-99.2551	E11
P6007	Herichthys	tamasopoensis	San Luis Potosi	Arroyo en crucitas 4.7 km al SE de Damian Carmona, Mpio. Tamasopo	2009-07-05	21.996	-99.2422	E12
P6007	Herichthys	tamasopoensis	San Luis Potosi	Arroyo en crucitas 4.7 km al SE de Damian Carmona, Mpio. Tamasopo	2009-07-05	21.996	-99.2422	F01
P6007	Herichthys	tamasopoensis	San Luis Potosi	Arroyo en crucitas 4.7 km al SE de Damian Carmona, Mpio. Tamasopo	2009-07-05	21.996	-99.2422	F02
P6363	Herichthys	tepehua	Puebla	Comunidad de Piedras Negras Mpio. De Venustiano Carranza	2013-10-07	20.4408	-97.7628	F03
P6363	Herichthys	tepehua	Puebla	Comunidad de Piedras Negras Mpio. De Venustiano Carranza	2013-10-07	20.4408	-97.7628	F05
P6378	Herichthys	tepehua	Puebla	Puente Buenos Aires cerca de Bienvenido de H. galeana, Mpio de Jopala	2013-11-10	20.1439	-97.7442	F09
P6378	Herichthys	tepehua	Puebla	Puente Buenos Aires cerca de Bienvenido de H. galeana, Mpio de Jopala	2013-11-10	20.1439	-97.7442	F10
P6378	Herichthys	tepehua	Puebla	Puente Buenos Aires cerca de Bienvenido de H. galeana, Mpio de Jopala	2013-11-10	20.1439	-97.7442	F11
21226	Herichthys	cyanoguttatus	Coahuila	Cuatro Cienegas de Anteojos San Juan		26.8002	-102.149	F12
21226	Herichthys	cyanoguttatus	Coahuila	Cuatro Cienegas de Anteojos San Juan		26.8002	-102.149	G01
	Herichthys	cyanoguttatus	Coahuila	Rio Sabinas, Mpio de Sabinas	2017-10-14	27.837	-101.123	G04
	Herichthys	cyanoguttatus	Coahuila	Rio Sabinas, Mpio de Sabinas	2017-10-14	27.837	-101.123	G05
	Herichthys	cyanoguttatus	coahuila	Muzquiz, Mpio Santa Rosa de Muzquiz	2017-10-15	27.8634	-101.53	G06
	Herichthys	cyanoguttatus	coahuila	Muzquiz, Mpio Santa Rosa de Muzquiz	2017-10-15	27.8634	-101.53	G07
	Herichthys	cyanoguttatus	coahuila	Muzquiz, Mpio Santa Rosa de Muzquiz	2017-10-15	27.8634	-101.53	G08
	Herichthys	cyanoguttatus	coahuila	Muzquiz, Mpio Santa Rosa de Muzquiz	2017-10-15	27.8634	-101.53	G09

## Sheet: Hoja1 (2)
Supplementrary material 1 Molecular clocks, biogeography and species diversity in Herichthys with evaluation of the role of Punta del Morro as a vicariant brake along the Mexican Transition Zone in the context of local and global time frame of cichlid diversification Fabián Pérez-Miranda, Omar Mejía, Benjamín López and Oldřich Říčan Laboratorio de Variación Biológica y Evolución, Departamento de …
Table S1. List of the material included in this study
Genus	species	Genbank accesion number
Herichthys	bartoni	MK481112
Herichthys	bartoni	MK481113
Herichthys	bartoni	MK481111
Herichthys	carpintis	MK481107
Herichthys	carpintis	MK481082
Herichthys	carpintis	MK481096
Herichthys	carpintis	MK481080
Herichthys	carpintis	MK481083
Herichthys	carpintis	MK481081
Herichthys	carpintis	MK481086
Herichthys	carpintis	MK481084
Herichthys	deppii	MK481104
Herichthys	deppii	MK481106
Herichthys	deppii	MK481103
Herichthys	deppii	MK481105
Herichthys	labridens	MK481109
Herichthys	labridens	MK481108
Herichthys	labridens	MK481110
Herichthys	molango	MK481119
Herichthys	pame	MK481116
Herichthys	pame	MK481117
Herichthys	pame	MK481118
Herichthys	pantostictus	MK481126
Herichthys	pantostictus	MK481125
Herichthys	pantostictus	MK481085
Herichthys	pantostictus	MK481121
Herichthys	pantostictus	MK481120
Herichthys	pantostictus	MK481123
Herichthys	pantostictus	MK481124
Herichthys	pantostictus	MK481122
Herichthys	steindachneri	MK481115
Herichthys	steindachneri	MK481114
Herichthys	tamasopoensis	MK481090
Herichthys	tamasopoensis	MK481088
Herichthys	tamasopoensis	MK481089
Herichthys	tamasopoensis	MK481087
Herichthys	tepehua	MK481095
Herichthys	tepehua	MK481092
Herichthys	tepehua	MK481093
Herichthys	tepehua	MK481091
Herichthys	tepehua	MK481094
Herichthys	cyanoguttatus	MK481102
Herichthys	cyanoguttatus	MK481098
Herichthys	cyanoguttatus	MK481099
Herichthys	cyanoguttatus	MK481097
Herichthys	cyanoguttatus	MK481100
Herichthys	cyanoguttatus	MK481101
Herichthys	carpintis	KU854813
Herichthys	cyanoguttatus	KU854790
Herichthys	labridens	KU854827
Herichthys	labridens	KU854826
Herichthys	labridens	KU854824
Herichthys	bartoni	KU854821
Herichthys	bartoni	KU854820
Herichthys	bartoni	KU854822
Herichthys	bartoni	KU854823
Herichthys	labridens	KU854825
Herichthys	labridens	KU854830
Herichthys	labridens	KU854828
Herichthys	labridens	KU854829
Herichthys	carpintis	KU854793
Herichthys	carpintis	KU854794
Herichthys	carpintis	KU854796
Herichthys	carpintis	KU854795
Herichthys	carpintis	KU854797
Herichthys	carpintis	KU854792
Herichthys	carpintis	KU854798
Herichthys	carpintis	KU854799
Herichthys	carpintis	KU854816
Herichthys	carpintis	KU854814
Herichthys	carpintis	KU854817
Herichthys	carpintis	KU854819
Herichthys	carpintis	KU854818
Herichthys	carpintis	KU854815
Herichthys	carpintis	KU854800
Herichthys	carpintis	KU854801
Herichthys	carpintis	KU854804
Herichthys	steindachneri	KU854840
Herichthys	steindachneri	KU854839
Herichthys	steindachneri	KU854841
Herichthys	pame	KU854836
Herichthys	pame	KU854834
Herichthys	pame	KU854838
Herichthys	pame	KU854831
Herichthys	pame	KU854835
Herichthys	pame	KU854833
Herichthys	pame	KU854837
Herichthys	pame	KU854832
Herichthys	pantostictus	KU854850
Herichthys	pantostictus	KU854849
Herichthys	pantostictus	KU854851
Herichthys	pantostictus	KU854845
Herichthys	pantostictus	KU854842
Herichthys	pantostictus	KU854856
Herichthys	pantostictus	KU854852
Herichthys	pantostictus	KU854843
Herichthys	pantostictus	KU854854
Herichthys	pantostictus	KU854853
Herichthys	pantostictus	KU854855
Herichthys	pantostictus	KU854848
Herichthys	pantostictus	KU854857
Herichthys	pantostictus	KU854844
Herichthys	pantostictus	KU854847
Herichthys	pantostictus	KU854846
Herichthys	tamasopoensis	KU854802
Herichthys	tamasopoensis	KU854803
Herichthys	tamasopoensis	KU854805
Herichthys	tamasopoensis	KU854811
Herichthys	tamasopoensis	KU854812
Herichthys	tamasopoensis	KU854808
Herichthys	tamasopoensis	KU854809
Herichthys	tamasopoensis	KU854810
Herichthys	tamasopoensis	KU854806
Herichthys	tamasopoensis	KU854807
Herichthys	tepehua	KU854787
Herichthys	tepehua	KU854788
Herichthys	tepehua	KU854785
Herichthys	tepehua	KU854786
Herichthys	cyanoguttatus	KU854789
Herichthys	cyanoguttatus	KU854791
Herichthys	deppii	KU854783
Herichthys	deppii	KU854784
Herichthys	deppii	KU854782
Herichthys	minckleyi	KU854781
Herichthys	pame	DQ990719
Herichthys	pame	DQ990720
Herichthys	labridens	DQ990721
Herichthys	bartoni	AY843355
Herichthys	carpintis	AY843355
Herichthys	carpintis	U88856
Herichthys	carpintis	U88857
Herichthys	tamasopoensis	DQ990716
Herichthys	deppii	DQ990715
Hypselecara	coryphaenoides	DQ990689
Symphysodon	aequifasciata	DQ533599
Mesonauta	festivus	DQ494392
Heros	sp. Farias	AF370672
Uaru	amphiacanthoides	AY050622
Caquetaia	kraussi	AF009938
Caquetaia	spectabilis	DQ990697
Nandopsis	haitiensis	AY843388
Nandopsis	tetracanthus	AY987858
Paraneetroplus	maculicauda	U97165
