# Supplementary material for: Molecular clocks, biogeography and species diversity in Herichthys with evaluation of the role of Punta del Morro as a vicariant brake along the Mexican Transition Zone in the context of local and global time frame of cichlid diversification
Source: PeerJ. 2020 Apr 29;8:e8818. doi: 10.7717/peerj.8818 (PMC7195834; doi:10.7717/peerj.8818)
Supplement: Table S2 — Marginal likelihood comparison between the strict molecular clock and the uncorrelated molecular clock of the Herichthys species group following a Nested samplig analysis for the five calibrations used in this study. [file peerj-08-8818-s002.xls]

## Sheet: Hoja1
Table S2. Marginal likelihood comparison between the strict molecular clock and the uncorrelated molecular clock of the Herichthys species group following a Nested samplig analysis for the five calibrations used in this study
Calibration	strict clock marginal likelihood	SD	ucln marginal likelihood	SD
I	-14785	31.88	-22575	22.52
II	-14399	30.92	-23096	17.96
III	-14555	30.77	-21685	20.71
IV	-15663	25.76	-23139	19.85
V	-15667	25.63	-21985	19.96
