# Supplementary material for: Molecular clocks, biogeography and species diversity in Herichthys with evaluation of the role of Punta del Morro as a vicariant brake along the Mexican Transition Zone in the context of local and global time frame of cichlid diversification
Source: PeerJ. 2020 Apr 29;8:e8818. doi: 10.7717/peerj.8818 (PMC7195834; doi:10.7717/peerj.8818)
Supplement: Supplemental Information 2 [file peerj-08-8818-s007.txt]

>Heros
ATGGCCAGCCTCCGAAAAACCCACCCCCTCCTAAAAATCGCAAACGACGCACTAGTTGAC
CTCCCTGCCCCCTCCAACATCTCTGTCTGATGAAATTTCGGCTCTTTACTAGGACTCTGT
CTCGCTGCCCAAATTCTTACAGGTTTATTTCTAGCAATACACTACACTTCCGACATCGCA
ACAGCATTTTCATCCGTCGCCCACATCTGTCGAGATGTAAACTACGGCTGATTAATTCGC
AATATACACGCCAACGGCGCATCCTTCTTCTTTATCTGTATTTACCTTCACATCGGCGA
GGACTTTACTACGGCTCTTACCTTTACAAAGAAACATGAAACATTGGGTCATTCTTCTC
CTCCTAATTATAATAACTGCATTCGTAGGTATGTTCTCCCATGAGGACAAATATCCTTC
TGAGGAGCTACCGTCATCACTAACCTTCTCTCCGCAATCCCCTATATCGGCAACTCCCTA
GTCCAATGACTTTGAGGCGGCTTCTCAGTAGACAATGCAACCCTTACCCGATTCTTTGCC
TTCCACTTCCTCTTACCATTCGTTATTGCAGCAATAACAATAATTCACCTAATTTTCCTC
CACGAAACCGGATCAACAAACCCAGCAGGTTTAAACTCAGACACAGACAAAATCTCCTTT
CACCCCTATTTTTCATACAAGGACCTACTAGGCTTTGCAATTCTACTTATTGCCCTAATT
GCTCTAGCCCTCTTCTCTCCTAACCTGCTAGGAGACCCGGATAACTTCACCCCTGCAAAC
CCCCTAGTCACTCCCCCACATATCAAACCAGAATGATACTTCTTATTTGCTTACGCCATT
CTCCGATCAATTCCTAACAAACTAGGAGGAGTCCTTGCACTTCTTTTTTCTATCCTCATC
CTTATACTTGTTCCAATCCTCCACACATCAAAACTCCAAGCCCTCACCTTCCGACCAATT
ACTCAATTCTTATTCTGACTCCTAGTCGCAGACGTAGCCATCTTAACCTGAATCGGAGGA
ATGCCCGTTGAACACCCCTTTATTATTATTGGCCAAATCGCATCTTTCCTCTACTTCTTT
ATTTTCCTCATTTTACTGCCCATTACTGGACTAGCAGAAAACAAAATATTTGCATAA
>Uaru
ATGGCCAGCCTCCGAAAAACCCATCCCCTCCTAAAAATTGCAAACGACGCACTAGTTGAT
CTCCCTGCCCCCTCTAATATCTCTGTCTGATGAAATTTCGGCTCTTTACTAGGACTCTGT
CTCGCCGCCCAAATTTTTACAGGCCTATTTTTAGCAATACACTACACCTCAGACATCGCG
ACAGCATTTTCATCCGTCGCCCACATCTGCCGAGATGTAAACTATGGCTGATTGATTCGT
AACATACATGCCAACGGCGCATCCTTCTTCTTTATCTGCATCTACCTCCACATCGGTCGA
GGCCTCTACTACGGTTCTTACCTTTACAAAGAAACATGAAACACCGGAGTTATAGTTCTC
CTCTTAACCATAATAACTGCATTTGTAGGTTATGTCCTTCCATGAGGACAAATATCCTTC
TGAGGGGCCACCGTCATCACCAACCTTCTTTCCGCAATCCCGTACATTGGCAACTCCCTA
GTCCAATGACTCTGAGGCGGTTTCTCAGTAGATAATGCAACCCTCACCCGATTCTTTGCT
TTTCACTTCCTCCTACCATTTATTATTGCAGCCATAACAATAATTCACCTAATTTTCCTC
CACGAAACTGGATCAACAAACCCAGCAGGCCTAAACTCAGACACAGACAAAATCTCATTC
CACCCCTATTTCTCCTACAAGGACCTGCTAGGCTTCGCAATCCTACTCATCGCCCTTATT
GCCCTAGCCCTCTTCTCTCCTAACCTGCTAGGAGACCCAGACAACTTCACCCCCGCAAAT
CCTCTAGTAACTCCCCCACACATTAAACCAGAATGATATTTCTTATTTGCATACGCCATC
CTCCGATCAATTCCCAATAAACTAGGAGGAGTCCTTGCACTCCTCTTCTCCATTCTTATC
CTTATACTTATTCCAATTCTCCACACATCAAAACTCCGAGCCCTCACCTTCCGACCCCTG
ACCCAATTTTTATTCTGACTCCTGGTCGCAGACGTAGCCATTTTAACCTGAATCGGGGGA
ATGCCCGTCGAACACCCCTTCATTATTATTGGCCAAATCGCATCCTTACTTTACTTCTTT
ATTTTCCTCATTTTACTGCCCATTTCCGGGCTAGTAGAAAACAAAATATTTGCATAA
>Hypselecara
ATGGCCAGCCTCCGAAAAACTCACCCCCTCCTGAAAATCGCAAACGACGCACTAGTTGAC
CTCCCTGCACCCTCAAATATCTCTATCTGATGAAATTTTGGGTCTCTCTTAGGCCTCTGC
CTCGCCGCCCAAATTTTAACAGGCCTTTTCCTCGCAATACACTACACCTCCGACATCGCA
ACCGCCTTCTCATCCGTCGCCCACATTTGTCGAGACGTTAACTTCGGCTGACTAATTCGA
AACATACACGCCAACGGCGCATCCTTCTTCTTTATCTGTATCTACCTCCACATTGGACGA
GGACTTTACTATGGCTCCTACCTCTACAAAGAAACATGAAACATTGGAGTCATTCTTCTC
CTTTTAGTCATGATAACTGCATTCGTAGGCTATGTCCTTCCATGAGGACAAATATCCTTC
TGAGGGGCCACCGTCATCACCAACCTTCTCTCCGCTATCCCCTATATTGGAAACTCCCTA
GTTCAATGACTTTGAGGCGGCTTCTCAGTAGACAACGCAACCCTAACCCGGTTCTTTGCC
TTCCATTTCCTCCTCCCTTTTATTATTGCAGCCATAACAATCATTCACCTTATCTTCCTT
CACGAAACCGGATCTACCAACCCAGCAGGCTTAAACTCAGACTCAGACAAAATTTCATTC
CACCCCTATTTTTCCTACAAAGACCTCTTAGGTTTCGCAATCCTACTCATCACCCTGATT
GCCTTAGCCCTCTTTTCTCCCAACCTTTTAGGGGACCCTGACAACTTTACCCCTGCAAAC
CCCCTAGTAACTCCCCCCCATATTAAACCAGAGTGATACTTCTTATTTGCCTACGCCATC
CTTCGTTCAATTCCCAACAAGCTAGGCGGAGTCCTTGCACTCCTTTTCTCCATTCTTATT
CTTATACTTGTTCCTATTCTTCACACATCTAAACTTCGAGCCCTTACCTTTCGTCCCCTC
ACTCAATTCTTATTCTGACTTTTAGTTGCAGACGTAGCTATTCTTACCTGAATTGGTGGA
ATGCCCGTCGAACACCCCTTCATCATCATTGGCCAAATTGCATCCTTCCTGTACTTTCTT
ATCTTCCTTATTTTATTACCCATTGCTGGACTAACAGAAAATAAATTATTTGCATAA
>Symphysodon
ATGGCCAGCCTCCGAAAAACCCACCCCCTCCTAAAAATCGCAAACGACGCACTAGTTGAT
CTCCCTGCCCCCTCTAATATTTCCGTTTGATGAAACTTTGGCTCTTTACTAGGCCTCTGT
CTCATCGCCCAAATTCTAACAGGCCTCTTCCTAGCAATACACTACACCTCCGACATTGCA
ACAGCATTTTCCTCCGTCGCCCACATCTGTCGAGATGTAAACTACGGCTGACTAATTCGC
AACATACACGCCAACGGCGCATCCTTCTTCTTTATCTGCATTTACCTTCATATTGGTCGA
GGACTATATTATGGCTCTTACCTTCATAAAGAAACATGAAACATCGGAGTTATTCTACTC
CTCCTGGTTATAATAACTGCATTCGTAGGCTATGTCCTCCCATGAGGACAAATATCTTTC
TGAGGAGCCACCGTTATTACTAACCTTCTCTCCGCTATTCCTTACATTGGTAACTCCCTA
GTCCAATGACTCTGGGGCGGCTTTTCAGTAGACAATGCAACCCTCACCCGATTCTTCGCC
TTTCACTTTCTCCTTCCATTTATCATTGCAGCCATAACAATAATTCACCTAATTTTTCTC
CACGAAACCGGATCTACAAACCCAGCAGGCCTGAACTCAGACACAGATAAAGTCTCCTTC
CACCCCTACTTCTCGTACAAAGACCTACTAGGCTTCGTGATCCTACTTATTGCTTTAATT
TCCCTAGCCCTCTTCTCCCCCAATCTACTAGGAGACCCAGACAACTTTACCCCTGCAAAC
CCCTTAGTCACTCCCCCACATATTAAGCCAGAGTGATATTTCTTATTTGCTTACGCCATT
CTTCGATCAATTCCTAACAAACTAGGAGGAGTCCTTGCACTCCTCTTTTCTATTCTCATC
CTTATGCTCGTCCCAACTCTCCATACATCAAAACTCCGAGCCCTCACTTTCCGGCCACTT
ACCCAATTCCTATTCTGACTCCTAGTCGCAAACGTAGCCATTTTAACTTGAATCGGGGGA
ATGCCCGTTGAACACCCCTTCATCGTTATTGGCCAAATCGCATCCTTTCTCTACTTCCTT
ATCTTTCTTATCTTATTTCCCATCACCGGATTAATAGAAAACAAAATATTTGCA
>Mesonauta
ATGGCCAGCCTCCGAAAAACCCACCCCCTCCTAAAAATCGCAAACGACGCACTAGTTGAT
CTTCCTGCACCTTCCAACATCTCTGTCTGATGAAATTTTGGCTCTTTACTGGGACTCTGC
CTTGCCGCCCAAATCTTAACAGGCCTATTTCTCGCAATACACTACACCTCCGATATCGCA
ACAGCATTTTCATCTGTCGCCCACATCTGCCGAGATGTAAATTATGGCTGATTAATCCGC
AACATGCACGCTAATGGTGCATCTTTCTTCTTTATCTGTATCTACCTGCACATTGGACGA
GGGTTATATTACGGCTCTTACCTTTATAAAGAAACATGAAACGTCGGAGTAGTTCTTCTT
CTCTTAGTTATAATAACCGCATTCGTAGGCTATGTCCTTCCATGAGGACAAATATCCTTC
TGAGGGGCCACCGTTATTACCAACCTTCTCTCCGCAGTCCCTTATATTGGAAATTCTCTC
GTCCAATGACTCTGAGGCGGTTTCTCAGTAGATAATGCAACTCTCACCCGATTCTTTGCC
TTCCACTTCCTCTTACCATTCATCATTGCAGCCATAACAATAATTCACCTAATCTTCCTC
CACGAAACCGGGTCAACAAACCCAGCCGGCTTAACTTCTGACACAGACAAAATCTCCTTC
CACCCATACTTCTCCTACAAAGACCTCCTAGGCTTTGCGATCCTACTTATTGCACTAATC
GCCCTAGCCCTTTTTTCCCCAAACCTCTTAGGAGATCCAGATAACTTCACCCCTGCAAAC
CCCCTAGTTACTCCCCCACACATCAAACCAGAATGATATTTCCTATTTGCTTACGCCATC
CTCCGATCCATCCCTAATAAACTGGGAGGAGTCCTTGCACTCCTTTTTTCCATCCTTATC
CTTATACTCGTTCCAATCCTCCACACCTCAAAACTCCGAGCCCTCACCTTCCGACCCCTT
GCCCAATTTCTATTCTGACTTCTAGTCGCAGACGTAGCTATTTTAACCTGAATCGGAGGA
ATGCCCGTTGAACACCCCTTTATTATCATTGGCCAAATCGCATCCTTCCTCTACTTCTTT
ATCTTCCTCATTCTAGTGCCCTTCGCCGGACTAGCAGAAAACAAAATATTCGCATAA
>N_haitiensis
ATGGCCAGCCTCCGAAAAACCCACCCCCTCCTAAAAATTGCAAACGACGCACTAATCGAC
CTTCCTGCACCTTCAAACATCTCTGTTTGATGAAACTTTGGTTCCCTCTTAGGACTCTGT
CTCGCCGCCCAAATTTTAACAGGTTTATTCCTTGCAATACATTACACTTCCGACATCGCA
ACAGCCTTTTCATCCGTCACCCACATTTGTCGAGACGTAAACTATGGCTGACTAATCCGC
AACATGCACGCCAACGGCGCATCCTTCTTCTTTATCTGCATCTACCTTCACATTGGACGA
GGCTTGTACTACGGCTCCTACCTTTACAAAGAAACATGAAATGTCGGGGTCATCCTTCTC
CTACTAGCCATAATAACTGCATTCGTAGGCTATGTCCTTCCATGGGGGCAAATTCCTTC
TGAGGGGCAACTGTTATTACCAACCTCCTCTCCGCAGTCCCCTATATTGGCAACTCCTTA
GTCCAATGACTTTGAGGCGGTTTCTCAGTCGACAATGCGACCCTAACTCGATTCTTTGCC
TTCCACTTTCTCCTCCCCTTCATCATTGCAGCTATAGCGATAATCCACCTTATTTTCCTC
CACGAAACCGGTTCAACAAACCCGGCAGGCTTAAGTTCCAACTCAGATAAGATCTCATTC
CATCCATATTTTTCCTACAAGGATATCCTAGGCTTCGCAGCCCTACTTATCGCCCTAATC
ACCCTAGCCCTCTTCTCTCCTAACCTCCTCGGGGACCCAGACAACTTCACCCCCGCAAAC
CCCCTCATTACTCCCCCACACATCAAGCCAGAGTGATACTTTTTATTTGCTTACGCCATT
CTTCGATCAATTCCAAATAAACTAGGAGGAGTCTTAGCCCTCCTCTTTTCCATTCTAATC
CTTATACTCATCCCAATCCTCCACACCTCAAAACTTCGGACCCTCACTTTCCGCCCTCTT
ACTCAACCCTTGTTCTGACTCCTAGCTGCAGATGTCATTATTTTGACTTGAATCGGAGGA
ATACCAGTTGAACACCCATTTACTATCATTGGTCAAATCGCATCCTTCCTTTATTTCTCC
ATCTTCCTTATTCTTTTACCCCTCGCCGGACTAACAGAAAACAAAATCTTTACATAA
>N_tetracanthus
ATGGCCAGCCTTCGAAAAACCCACCCCCTCCTAAAAATCGCAAACGACGCACTAATCGAC
CTCCCTGCACCATCAAACATTTCTGTTTGATGAAACTTTGGTTCCCTACTAGGACTCTGC
CTAGCCGCCCAAATTTTTACAGGTTTATTCCTCGCAATACATTACACTTCCGACATCGCA
ACAGCCTTTTCATCCGTCGCCCACATCTGCCGAGACGTAAACTACGGCTGACTTATCCGT
AACATACACGCCAACGGCGCATCCTTTTTCTTTATCTGCATCTACCTCCACATTGGTCGA
GGACTGTACTACGGCTCTTACCTCTATAAAGAAACATGAAATGTTGGAGTCGTCCTCCTC
CTATTAACTATAATAACTGCATTCGTAGGCTACGTTCTTCCATGAGGACAAATATCTTTC
TGAGGAGCCACTGTCATCACCAACCTCCTATCCGCAATCCCTTACATCGGCAACTCCCTA
GTCCAATGACTCTGAGGCGGCTTCTCAGTAGACAATGCAACCCTCACCCGATTCTTTGCT
TTCCACTTCCTCCTACCATTTATCATTGCAGCTATAACAATAATTCACCTAATCTTTCTC
CACGAAACCGGGTCAACAAACCCAGCAGGCTTAAACTCCGACACAGACAAAATTTCCTTT
CACCCATATTTTTCTTACAAAGACCTATTAGGCTTTGCAGTTCTACTAATTGCTCTAATC
GCCCTAGCCCTTTTCTCCCCCAACCTCCTTGGAGACCCAGACAATTTTACCCCCGCAAAC
CCATTAGTTACTCCCCCCCACATCAAGCCAGAGTGATACTTCCTATTTGCCTACGCCATC
CTTCGATCAATTCCTAACAAACTAGGAGGAGTCCTTGCACTACTCTTTTCTATCCTAATC
CTTATACTAGTCCCCATCCTCCATACCTCTAAACTCCGAGCACTCACCTTCCGACCCCTC
ACTCAATTCTTATTCTGACTCTTAGTCGCAGACGTCATTATTCTAACTTGAATTGGAGGA
ATACCCGTCGAACACCCATTTATTATCATTGGCCAAATCGCATCCTTTCTCTATTTCTCT
ATCTTCCTTATTTTTCTGCCCATCGCCGGACTAGCAGAAAATAAAATATTTGCATAA
>C_spcf_kraussi
ATGGCCAGCCTACGAAAAACCCACCCCCTCCTAAAAATCGCAAACGACGCACTAATCGAC
CTCCCCGCACCCTCAAACATCTCTGTTTGATGAAACTTCGGTTCCTTACTAGGACTTTGC
CTCGCCGCCCAAATTTTAACAGGTCTCTTCCTTGCAATACACTATACTTCCGACGTCGCA
ACAGCCTTTTCATCTGTTGCCCACATCTGCCGAGATGTGAATTATGGCTGACTAATTCGC
AATATACACGCCAACGGCGCATCCTTTTTCTTCATCTGTATTTACCTCCACATTGGCCGA
GGACTCTACTACGGCTCCTACCTTTATAAAGAGACATGAAATATCGGAGTCGTTCTTCTC
CTCCTAACCATGATAACTGATTCGTGGGCTACGTCTCCCATGAGGACAAATATCCTTC
TGAGGGGCCACCGTCATTACCAACCTCCTATCCGCAATCCCCTACATCGGCAACTCTCTG
GTTCAATGACTCTGAGGCGGCTTCTCAGTAGACAATGCCACCCTTACCCGATTCTTCGCC
TTCCACTTCCTACTTCCCTTCATCATCGCAGCCTTAGTAATAATTCACCTAATCTTCCTC
CACGAAACCGGCTCCACAAACCCAACAGGACTAACCTCCGACACAGACAAAATCTCATTC
CATCCCTACTTCTCCTACAAAGATCTTCTAGGCTTTGCAGTTCTACTCATTGCCCTCATC
ACACTAGCCCTATTCTCCCCCAACCTCCTAGGAGACCCGGACAACTTCACCCCCGCCAAT
CCCCTAGTCACCCCCCCACATATCAAGCCAGAGTGATACTTCTTGTTTGCCTACGCCATC
CTCCGATCAATCCCCAACAAACTAGGGGGCGTTCTTGCACTCCTCTTCTCCATTTTAATC
CTCATACTAGTACCAGCCCTCCACACCTCTAAACTCCGGGCCCTTACCTTCCGCCCCCTA
ACTCAGTCCCTTTTCTGACTCCTTGTTGCAGACGTTATCATTCTGACCTGAATTGGAGG
ATGCCCGTCGAACACCCCTTCATCATTATCGGCCAAATCGCATCCTTCCTTTATTTCTTT
ATCTTTCTTATCTTACTACCCATCGCCGGACTAACAGAAAAAAAATATTTGCATAA
>C_spectabilis
ATGGCCAGCCTCCGAAAAACCCACCCCCTCCTAAAAATCGCAAACAATGCACTAATTGAC
CTCCCCGCACCCTCAAACATCTCTATCTGATGAAACTTTGGCTCCCTACTAGGACTTTGC
CTTGCCGCCCAAATCTTAACAGGCCTTTTTCTTGCAATACACTATACTTCCGATGTCGCA
ACCGCCTTTTCATCCGTCGCCCACATCTGCCGAGATGTAAACTATGGTTGACTAATTCGC
AACATACACGCCAACGGTGCATCCTTTTTCTTCATCTGTATTTACCTCCACATTGGCCGA
GGACTATACTACGGCTCCTACCTTTACAAAGAAACATGAAACATCGGAGTCGTGCTCCTC
CTCCTAACCATAATAACTGCATTCGTAGGCTACGTACTCCCATGAGGACAAATGTCCTTC
TGAGGGGCCACCGTCATTACTAACCTACTATCCGCAATTCCATACATTGGGAACTCCCTG
GTCCAATGACTTTGAGGCGGGTTCTCAGTAGACAATGCTACCCTCACCCGATTCTTTGGC
TTCCACTTCCTCCTCCCTTTTATCATCGCAGCCTTAGTGATAGTTCACCTAATCTTCCTC
CACGAGACCGGCTCCACAAACCCAGCAGGACTAAACTCCGACACAGACAAAATCTCATTC
CACCCCTACTTCTCTTACAAAGACCTTCTAGGCTTTGCAATACTACTCATTGCCCTAATT
ACACTAGCCCTCTTCTCCCCCAACCTCCTGGGGGACCCAGACAACTTTACCCCCGCAAAC
CCTTTAGTCACCCCTCCCCATATTAAGCCAGAGTGGTACTTCCTATTTGCCTACGCCATC
CTCCGGTCAATCCCCAACAAACTAGGGGGCGTCCTCGCACTCCTCTTCTCCATTTTAATC
CTTATGTTGGTGCCAATCCTCCACACCTCTAAGCTCCGAGCCCTCACCTTCCGCCCCTTA
ACTCAATTTCTATTCTGACTCCTAATTGCAGACGTCATTATCTTAACTTGAATTGGAGGA
ATGCCTGTCGAACACCCTTTCATTATTATCGGCCAAATCGCATCCTTCCTCTATTTCTCT
ATCTTCCTCATCTTACTACCCACCGGATTAAAGAAAACAAAATATTTGTATAA
>Thor_helleri29045
ATGGCCAGCCTCCGAAAAACCCACCCCCTCCTAAAAATCGCAAATGACGCACTAGTCGAT
CTCCCTGCACCCTCAAACATTTCCGTTTGATGAAACTTCGGCTCCCTGCTAGGACTCTGT
CTCGCTGCCCAGATCTTGACAGGCCTATTTCTTGCAATACATTACACTTCTGATATCGCA
ACAGCCTTTTCATCCGTTGCCCACATCTGCCGAGACGTAAACTACGGCTGACTAATCCGT
AACATGCATGCTAACGGCGCATCCTTCTTCTTTATCTGCATTTACCTCCACATTGGACGA
GGGTTATATTACGGCTCCTACCTCTATAAAGAGACATGAAACGTCGGAGTCGTCCTCCTC
CTCTTAACAATAATAACTGCATTCGTGGGCTACGTCCTCCCATGGGGACAAATATCCTTC
TGAGGAGCTACCGTCATCACCAACCTCCTCTCCGCAATCCCTTACATTGGTAACTCCCTA
GTTCAATGACTCTGAGGGGGCTTCTCAGTAGATAATGCCACCCTCACCCGATTTTTTGCC
TTCCACTTCCTCCTTCCATTCATCATTGCAGCCATAACAATAATTCACCTTATCTTTCTC
CACGAAACCGGCTCCACAAACCCGGCAGGCTTAAACTCCGACACAGACAAAATTTCATTC
CACCCCTACTTCTCTTACAAAGACCTTCTAGGCTTTGCAGTCCTCCTTATTGCCTTAATT
GCCCTAGCCCTCTTTTCCCCCAACCTTTTAGGAGACCCAGACAACTTCACCCCCGCAAAC
CCCTTAGTCACTCCCCCCCACATCAAACCAGAATGATACTTCCTATTTGCCTACGCCATC
CTCCGATCAATCCCCAACAAACTAGGAGGAGTCCTTGCCCTCCTATTCTCCATTTTAATC
CTTATGCTCGTCCCAATCCTCCACACCTCAAAACTCCGAGCCCTTACCTTCCGCCCACTC
ACTCAATTCCTATTCTGACTTTTAGTTGCAGACGTCGCCATTCTAACTTGGATCGGTGGT
ATGCCCGTAGAACACCCCTTCATTATCATCGGCCAAATCGCATCTTTCCTCTACTTCTTC
ATTTTCCTCGTCCTACTGCCCATCGCCGGACTAGCAGAAAACAAAGTCCTTGCATAA
>Thor_pasionisUTFTCJ1
ATGGCCAGCCTCCGAAAAACCCACCCCCTCCTAAAAATCGCAAATGATGCACTAGTCGAT
CTCCCTGCACCCTCAAACATTTCCGTTTGATGAAACTTCGGCTCCTTACTAGGACTCTGT
CTCGCTGCCCAAATCTTAACAGGCCTATTTCTTGCAATACATTATACTTCTGATGTCGCA
ACAGCCTTTTCATCCGTTGCCCACATCTGCCGAGATGTAAACTACGGCTGACTAATCCGT
AACATACATGCTAACGGCGCATCTTTCTTCTTTATCTGCATTTACCTCCACATTGGACGA
GGACTATATTACGGCTCCTACCTCTATAAAGAAACATGAAACGTTGGAGTCATCCTCCTC
CTCTTAACAATAATAACTGCATTCGTGGGCTACGTCCTCCCATGAGGACAAATATCCTTC
TGAGGAGCTACCGTCATCACCAACCTCCTCTCTGCAATCCCTTACATTGGTAACTCCCTA
GTCCAATGACTCTGAGGGGGCTTCTCAGTAGATAATGCCACCCTCACCCGATTCTTTGCC
TTTCACTTCCTCCTTCCATTCATTATCGCAGCTATAACAATAATTCACCTTATTTTTCTC
CACGAAACCGGCTCCACAAATCCAGCAGGCTTAAACTCCGACACAGACAAAATTTCATTC
CACCCCTACTTCTCTTACAAAGACCTTCTAGGCTTTGCAGTCCTTCTTATTGCCCTAATT
GCCCTAGCCCTCTTTTCCCCTAACCTTTTAGGAGACCCAGACAACTTCACCCCCGCAAAC
CCCTTAGTCACTCCCCCTCACATTAAACCAGAATGATACTTCCTATTTGCCTACGCCATC
CTCCGATCAATCCCCAACAAACTAGGAGGAGTCCTTGCCCTCCTATTCTCCATCTTGATC
CTCATGCTCGTCCCAATTCTTCACACCTCAAAACTCCGAGCCCTTACCTTCCGCCCACTC
ACTCAATTCCTATTCTGACTTTTAGTTGCAGACGTCATCATTCTAACTTGAATTGGGGGT
ATGCCCGTAGAACACCCCTTCATTATCATCGGCCAAATCGCATCTTTCCTCTACTTTTTC
ATTTTCCTCATCCTATTACCCGTCGCCGGATTAACAGAAAACAAAGTCCTTGCATAA
>H_deppii
ATGGCCAGCCTCCGAAAAACCCATCCCCTCCTAAAAATCGCAAATGACGCACTAATCGAT
CTCCCCGCACCCTCAAACATCTCTGTTTGATGAAACTTCGGCTCCCTACTAGGGCTCTGT
CTCGCCGCCCAAATTTTAACGGGCCTATTCCTTGCAATACACTACACTTCCGATATCGCA
ACAGCCTTCTCATCCGTTGCCCACATCTGCCGAGATGTAAATTATGGCTGACTAATCCGC
AACATACACGCCAACGGCGCATCTTTCTTCTTCATCTGCATTTACCTCCACATCGGCCGA
GGACTGTACTACGGCTCTTACCTCTACAAAGAAACATGGAACGTCGGCGTTATCCTCCTC
CTCTTAACAATAATAACTGCATTCGTAGGCTACGTCCTCCCCTGAGGACAGATATCCTTT
TGAGGTGCTACCGTTATCACCAACCTCCTCTCCGCAATCCCTTACATCGGCAACTCCTTA
GTCCAATGACTCTGAGGGGGCTTTTCAGTAGACAATGCCACCCTCACCCGATTCTTTGCC
TTCCACTTCCTCCTACCATTCATCATTGCAGCCATAACAATAATTCACCTAATCTTCCTC
CACGAGACCGGATCAACAAACCCAGCAGGCTTAAACTCCGACACAGACAAAATCTCATTC
CACCCCGGCTTTGCAATCCTACTTATCGCCCTAATC
ACCTTAGCCCTCTTTTCCCCCAACCTCCTAGGAGACCCAGACAACTTCACCCCCGCAAAC
CCCCTAGTCACACCCCCACATATCAAACCAGAATGATACTTCCTATTTGCTTACGCCATC
CTCCGATCAATCCCCAACAAACTAGGAGGTGTCCTCGCACTTCTTTTCTCCATCCTAATC
CTCATACTCGTCCCAATCCTCCATACCTCAAAACTCCGAGCCCTCACCTTCCGGCCACTC
ACCCAATTCCTGTTCTGACTTCTAGTTGCGGACGTCATTATCTTAACTTGAATCGGAGGC
ATACCTGTTGAACATCCATTTATCATCATCGGCCAAGTCGCATCATTCCTCTACTTCTTT
ATCTTCCTTATCTTACTTCCCACCGCCGGACTAGCAGAAAATAAAATAATTGCATAA
>2823ME_H_deppii
ATGGCCAGCCTCCGAAAAACCCATCCCCTCCTAAAAATCGCAAATGACGCACTAATCGAT
CTCCCCGCACCCTCAAACATCTCTGTTTGATGAAACTTCGGCTCCCTACTAGGGCTCTGT
CTCGCCGCCCAAATTTTAACGGGCCTATTCCTTGCAATACACTACACTTCCGATATCGCA
ACAGCCTTCTCATCCGTTGCCCACATCTGCCGAGATGTAAATTATGGCTGACTAATCCGC
AACATACACGCCAACGGCGCATCTTTCTTCTTCATCTGCATTTACCTCCACATCGGCCGA
GGACTGTACTACGGCTCTTACCTCTACAAAGAAACATGGAACGTCGGCGTTATCCTCCTC
CTCTTAACAATAATAACTGCATTCGTAGGCTACGTCCTCCCCTGAGGACAGATATCCTTT
TGAGGTGCTACCGTTATCACCAACCTCCTCTCCGCAATCCCTTACATCGGCAACTCCTTA
GTCCAATGACTCTGAGGGGGCTTTTCAGTAGACAATGCCACCCTCACCCGATTCTTTGCC
TTCCACTTCCTCCTACCATTCATCATTGCAGCCATAACAATAATTCACCTAATCTTCCTC
CACGAGACCGGATCAACAAACCCAGCAGGCTTAAACTCCGACACAGACAAAATCTCATTC
CACCCCGGCTTTGCAATCCTACTTATCGCCCTAATC
ACCTTAGCCCTCTTTTCCCCCAACCTCCTAGGAGACCCAGACAACTTCACCCCCGCAAAC
CCCCTAGTCACACCCCCACATATCAAACCAGAATGATACTTCCTATTTGCTTACGCCATC
CTCCGATCAATCCCCAACAAACTAGGAGGTGTCCTCGCACTTCTTTTCTCCATCCTAATC
CTCATACTCGTCCCAATCCTCCATACCTCAAAACTCCGAGCCCTCACCTTCCGGCCACTC
ACCCAATTCCTGTTCTGACTTCTAGTTGCGGACGTCATTATCTTAACTTGAATCGGAGGC
ATACCTGTTGAACATCCATTTATCATCATCGGCCAAGTCGCATCATTCCTCTACTTCTTT
ATCTTCCTTATCTTACTTCCCACCGCCGGACTAGCAGAAAATAAAATAATTGCATA
>H_cyanoguttatus
ATGGCCAGCCTCCGAAAAACCCATCCCCTCCTAAAAATCGCAAATGACGCACTAATCGAT
CTCCCAGCACCCTCAAACATCTCTGTTTGATGAAACTTCGGCTCCCTACTAGGGCTCTGT
CTCGCCGCCCAAATTTTAACAGGCCTATTCCTTGCAATACACTACACTTCCGATATCGCA
ACAGCCTTCTCATCCGTTGCCCACATCTGCCGAGATGTAAATTATGGCTGACTAATCCGC
AACATACACGCCAACGGCGCATCTTTCTTCTTTATCTGCATTTACCTCCACATCGGTCGA
GGACTGTACTACGGCTCTTACCTCTACAAAGAAACATGGAACGTCGGCGTTATTCTCCTC
CTCTTAACAATAATAACCGCATTCGTAGGCTACGTCCTCCCCTGAGGACAAATATCCTTT
TGAGGTGCCACCGTTATCACCAACCTTCTCTCCGCAATCCCTTACATCGGCAACTCCCTA
GTCCAATGACTCTGAGGAGGCTTTTCAGTAGACAATGCCACCCTCACCCGATTCTTTGCC
TTCCACTTCCTCCTACCATTCATCATTGCAGCCATAACAATAATTCACCTAATCTTCCTC
CACGAAACCGGATCAACAAACCCAGCAGGCTTAAACTCCGACACAGACAAAATTTCATTC
CACCCCTACTTCTCCTACAAAGATCTGCTAGGCTTTGCAATCCTACTTATCGCCCTAATC
ACCTTGGCCCTCTTTTCCCCCAACCTCCTAGGAGACCCAGACAACTTCACCCCCGCAAAC
CCCCTAGTCACACCCCCACATATCAAACCAGAATGATACTTCCTATTTGCTTACGCCATC
CTCCGATCAATCCCCAACAAACTAGGAGGTGTCCTCGCACTTCTTTTCTCCATCCTAATC
CTCATACTCGTCCCAATCCTCCATACCTCAAAACTCCGAGCCCTCACCTTCCGGCCACTC
ACCCAATTCCTATTCTGACTTCTAGTTGCAGACGTCGTTATCTTAACTTGAATCGGAGGC
ATGCCTGTTGAACACCCATTTATCATCATCGGCCAAGTCGCATCATTCCTCTACTTCTTT
ATCTTCCTTATCTTACTTCCCACCGCCGGACTAGCAGAAAATAAAATACTTGCATAA
>H_minckleyi
ATGGCCAGCCTCCGAAAAACCCATCCCCTCCTAAAAATCGCAAATGACGCACTAATCGAC
CTCCCCGCACCCTCAAACATCTCTGTTTGATGAAACTTCGGCTCCCTACTAGGACTCTGT
CTTGCCGCCCAAATTTTAACAGGCCTATTCCTTGCAATACACTACACTTCCGATATCGCA
ACAGCCTTCTCATCCGTTGCCCACATCTGCCGAGATGTAAATTATGGCTGACTAATCCGT
AACATGCACGCCAACGGCGCATCTTTCTTCTTCATCTGCATTTACCTCCACATTGGTCGA
GGACTGTACTACGGCTCTTACCTCTACAAAGAAACATGGAACGTCGGCGTTATCCTCCTC
CTCTTAACAATAATAACTGCATTCGTAGGTTACGTCCTCCCCTGAGGACAGATATCCTTT
TGAGGCGCCACCGTTATCACTAACCTTCTCTCCGCAATCCCTTACATCGGCAACTCTCTA
GTCCAATGACTCTGAGGAGGCTTTTCAGTAGACAATGCCACCCTCACCCGATTCTTTGCC
TTCCACTTCCTCCTTCCATTTATCATTGCAGCCATAACAATAATTCACCTAATCTTCCTC
CACGAAACCGGATCAACAAACCCCGTAGGCTTAAACTCCGACACAGACAAAATTTCATTC
CACCCCTACTTCTCCTACAAAGACCTTCTAGGCTTTGTAATCCTACTCATCGCCCTAATC
ACCCTAGCCCTCTTCTCCCCTAACCTCCTAGGAGACCCAGACAACTTCACCCCCGCAAAC
CCCTTAGTAACACCCCCACATATCAAACCAGAATGATACTTCCTATTTGCCTACGCCATC
CTCCGATCAATCCCTAACAAACTAGGAGGTGTCCTCGCACTTCTTTTCTCCATTCTAATC
CTCATACTCGTCCCAATCCTCCATACCTCAAAACTTCGAGCCCTCACCTTCCGGCCACTC
ACCCAATTTCTATTCTGACTTCTAATTGCGGACGTCATTATCTTAACTTGAATCGGAGGC
ATACCTGTTGAACATCCATTTACTATCATCGGCCAAGTCGCATCATTCCTCTACTTCTTT
ATCTTCCTTATCTTACTTCCTGCTGCCGGACTAGCAGAAAATAAAATACTTGCATAA
>H_tamasopoensis
ATGGCCAGCCTCCGAAAAACCCATCCCCTCCTAAAAATCGCAAATGATGCACTAATCGAT
CTCCCCGCACCCTCAAACATCTCTGTTTGATGAAACTTCGGCTCCCTACTAGGGCTCTGT
CTCGCCGCCCAAATTTTAACAGGCCTATTCCTTGCAATACACTACACTTCCGATATCGCA
ACAGCCTTCTCATCCGTTGCCCACATCTGCCGAGATGTAAATTATGGCTGACTAATCCGC
AACATACACGCCAACGGCGCATCTTTCTTCTTTATCTGCATTTACCTCCACATCGGTCGA
GGACTATACTACGGCTCTTACCTCTACAAAGAAACATGGAACGTCGGCGTTGTTCTCCTC
CTCTTAACAATAATAACCGCATTCGTAGGCTACGTCCTCCCCTGAGGACAAATATCCTTT
TGAGGTGCCACCGTTATCACCAACCTCCTCTCCGCAATCCCTTACATCGGCAACTCCCTA
GTCCAATGACTCTGAGGAGGCTTTTCAGTAGACAATGCCACCCTCACCCGATTCTTTGCC
TTCCACTTCCTCCTGCCATTCATCATTGCAGCCATAACAATAATTCACCTAATCCTCCTC
CACGAAACCGGATCAACAAACCCAGCAGGCTTAAACTCCGACACGGACAAAATTTCATTC
CACCCCTACTTCTCCTACAAAGATCTGCTAGGCTTTGCAATCCTACTTATCGCCCTAATC
ACCTTAGCCCTCTTTTCCCCTAACCTCTTAGGAGACCCAGATAACTTCACCCCCGCAAAC
CCCCTAGTCACACCCCCACATATCAAACCAGAATGATACTTCCTATTTGCTTACGCCATC
CTCCGATCAATCCCCAACAAACTAGGAGGTGTCCTCGCACTTCTTTCCTCCATCCTAATC
CTCATACTCGTCCCAATCCTCCATACCTCAAAACTCCGAGCCCTCACTTTCCGGCCACTC
ACCCAATTCCTATTCTGGCTTCTAGTTGCGGACGTCATTATCTTAACTTGAATCGGAGGC
ATGCCTGTTGAACATCCATTTATCGTCATCGGCCAAGTCGCATCATTCCTCTACTTCTTT
ATTTTCCTTATCTTACTTCCCACCGCCGGACTAGCAGAAAATAAAATACTTGCATAA
>H_carpintis_2876ME
ATGGCCAGCCTCCGAAAAACCCATCCCCTCCTAAAAATCGCAAATGATGCACTAATCGAT
CTCCCCGCACCCTCAAACATCTCTGTTTGATGAAACTTCGGCTCCCTACTAGGGCTCTGT
CTCGCCGCCCAAATTTTAACAGGCCTATTCCTTGCAATACACTACACTTCCGATATCGCA
ACAGCCTTCTCATCCGTTGCCCACATCTGCCGAGATGTAAATTATGGCTGACTAATCCGC
AACATACACGCCAACGGCGCATCTTTCTTCTTTATCTGCATTTACCTCCACATCGGTCGA
GGACTATACTACGGCTCTTACCTCTACAAAGAAACATGGAACGTCGGCGTTGTTCTCCTC
CTCTTAACAATAATAACCGCATTCGTAGGCTACGTCCTCCCCTGAGGACAAATATCCTTT
TGAGGTGCCACCGTTATCACCAACCTCCTCTCCGCAATCCCTTACATCGGCAACTCCCTA
GTCCAATGACTCTGAGGAGGCTTTTCAGTAGACAATGCCACCCTCACCCGATTCTTTGCC
TTCCACTTCCTCCTGCCATTCATCATTGCAGCCATAACAATAATTCACCTAATCCTCCTC
CACGAAACCGGATCAACAAACCCAGCAGGCTTAAACTCCGACACGGACAAAATTTCATTC
CACCCCTACTTCTCCTACAAAGATCTGCTAGGCTTTGCAATCCTACTTATCGCCCTAATC
ACCTTAGCCCTCTTTTCCCCTAACCTCTTAGGAGACCCAGATAACTTCACCCCCGCAAAC
CCCCTAGTCACACCCCCACATATCAAACCAGAATGATACTTCCTATTTGCTTACGCCATC
CTCCGATCAATCCCCAACAAACTAGGAGGTGTCCTCGCACTTCTTTCCTCCATCCTAATC
CTCATACTCGTCCCAATCCTCCATACCTCAAAACTCCGAGCCCTCACTTTCCGGCCACTC
ACCCAATTCCTATTCTGGCTTCTAGTTGCGGACGTCATTATCTTAACTTGAATCGGAGGC
ATGCCTGTTGAACATCCATTTATCGTCATCGGCCAAGTCGCATCATTCCTCTACTTCTTT
ATTTTCCTTATCTTACTTCCCACCGCCGGACTAGCAGAAAATAAAATACTTGCATA
>H_carpintis
ATGGCCAGCCTCCGAAAAACCCATCCCCTCCTAAAAATCGCAAATGACGCACTAATCGAT
CTCCCCGCACCCTCAAACATCTCTGTTTGATGAAACTTCGGCTCCCTACTAGGGCTCTGT
CTCGCCGCCCAAATTTTAACAGGCCTATTCCTTGCAATACACTACACTTCCGATATCGCA
ACAGCCTTCTCATCCGTTGCCCACATCTGCCGAGATGTAAATTATGGCTGACTAATCCGC
AACATACACGCCAACGGCGCATCTTTCTTCTTTATCTGCATTTACCTTCACATCGGTCGA
GGACTATACTACGGCTCTTACCTCTACAAAGAAACATGGAACGTCGGCGTTGTTCTCCTC
CTCTTAACAATAATAACCGCATTCGTAGGCTACGTCCTCCCCTGAGGACAAATATCCTTT
TGAGGTGCCACCGTTATCACCAACCTCCTCTCCGCAATCCCTTACATCGGCAACTCCCTA
GTCCAATGACTCTGAGGAGGCTTTTCAGTAGACAATGCCACCCTCACCCGATTCTTTGCC
TTCCACTTCCTCCTGCCATTCATCATTGCAGCCATAACAATAATTCACCTAATCTTCCTC
CACGAAACCGGATCAACAAACCCAGCAGGCTTAAACTCCGACACAGACAAAATTTCATTC
CACCCCTACTTCTCCTACAAAGATCTGCTAGGCTTTGCAATCCTACTTATCGCCCTAATC
ACCTTAGCCCTCTTTTCCCCTAACCTCCTAGGAGACCCAGATAACTTCACCCCCGCAAAC
CCCCTAGTCACACCCCCACATATCAAACCAGAATGATACTTCCTATTTGCTTACGCCATC
CTCCGATCAATCCCCAACAAACTAGGAGGTGTCCTTGCACTTCTTTTCTCCATCCTAATC
CTCATACTCGTCCCAATCCTCCATACCTCAAAACTCCGAGCCCTCACCTTCCGGCCACTC
ACCCAATTCCTATTCTGGCTTCTAGTTGCGGACGTCATTATCTTAACTTGAATCGGAGGC
ATGCCTGTTGAACATCCATTTATCGTCATCGGCCAAGTCGCATCATTCCTCTACTTCTTT
ATTTTCCTTATCTTACTTCCCACCGCCGGACTAGCAGAAAATAAAATACTTGCATAA
>2891ME_H_carpintis
ATGGCCAGCCTCCGAAAAACCCATCCCCTCCTAAAAATCGCAAATGACGCACTAATCGAT
CTCCCCGCACCCTCAAACATCTCTGTTTGATGAAACTTCGGCTCCCTACTAGGGCTCTGT
CTCGCCGCCCAAATTTTAACAGGCCTATTCCTTGCAATACACTACACTTCCGATATCGCA
ACAGCCTTCTCATCCGTTGCCCACATCTGCCGAGATGTAAATTATGGCTGACTAATCCGC
AACATACACGCCAACGGCGCATCTTTCTTCTTTATCTGCATTTACCTTCACATCGGTCGA
GGACTATACTACGGCTCTTACCTCTACAAAGAAACATGGAACGTCGGCGTTGTTCTCCTC
CTCTTAACAATAATAACCGCATTCGTAGGCTACGTCCTCCCCTGAGGACAAATATCCTTT
TGAGGTGCCACCGTTATCACCAACCTCCTCTCCGCAATCCCTTACATCGGCAACTCCCTA
GTCCAATGACTCTGAGGAGGCTTTTCAGTAGACAATGCCACCCTCACCCGATTCTTTGCC
TTCCACTTCCTCCTGCCATTCATCATTGCAGCCATAACAATAATTCACCTAATCTTCCTC
CACGAAACCGGATCAACAAACCCAGCAGGCTTAAACTCCGACACAGACAAAATTTCATTC
CACCCCTACTTCTCCTACAAAGATCTGCTAGGCTTTGCAATCCTACTTATCGCCCTAATC
ACCTTAGCCCTCTTTTCCCCTAACCTCCTAGGAGACCCAGATAACTTCACCCCCGCAAAC
CCCCTAGTCACACCCCCACATATCAAACCAGAATGATACTTCCTATTTGCTTACGCCATC
CTCCGATCAATCCCCAACAAACTAGGAGGTGTCCTTGCACTTCTTTTCTCCATCCTAATC
CTCATACTCGTCCCAATCCTCCATACCTCAAAACTCCGAGCCCTCACCTTCCGGCCACTC
ACCCAATTCCTATTCTGGCTTCTAGTTGCGGACGTCATTATCTTAACTTGAATCGGAGGC
ATGCCTGTTGAACATCCATTTATCGTCATCGGCCAAGTCGCATCATTCCTCTACTTCTTT
ATTTTCCTTATCTTACTTCCCACCGCCGGACTAGCAGAAAATAAAATACTTGCATA
>88856U_H_carpintis
GGCCAGCCTCCGAAAAACCCATCCCCTCCTAAAAATCGCAAATGACGCACTAATCGAT
CTCCCCGCACCCTCAAACATCTCTGTTTGATGAAACTTCGGCTCCCTACTAGGGCTCTGT
CTCGCCGCCCAAATTTTAACAGGCCTATTCCTTGCAATACACTACACTTCCGATATCGCA
ACAGCCTTCTCATCCGTTGCCCACATCTGCCGAGATGTAAATTATGGCTGACTAATCCGC
AACATACACGCCAACGGGGCATCTTTCTTCTTTATCTGCATTTACCTTCACATCGGTCGA
GGACTATACTACGGCTCTTACCTCTACAAAGAAACATGGAACGTCGGCGTTGTTCTCCTC
CTCTTAACAATAATAACCGCATTCGTAGGCTACGTCCTCCCCTGAGGACAAATATCCTTT
TGAGGTGCCACCGTTATCACCAACCTTCTCTCCGCAATTCCTTACATCGGCAACTCCCTA
GTTCAATGACTTTGAGGAGGCTTTTCAGTAGACAATGCCACCCTCACCCGATTCTTTGCC
TTCCACTTCCTCCTCCCATTCATCATTGCAGCCATAACAATAATTCACCTAATCTTCCTC
CACGAAACCGGATCAACAAACCCAGCAGGCTTAAACTCCGACACAGACAAAATTTCATTC
CCCCCCTACTTCTCCTACAAAGATCTGCTAGGCTTTGCAATCCTACTTATCGCCCTAATC
ACCTTAGCCCTCTTCCCTAACCTCCTAGGAGACCCTGATAACTTCCCCGCAAAC
CCCCTAGTCACACCCCCACATATCAAACCAGAATGATACTTCCTATTTGCTTACGCCATC
CTCCGATCAATCCCCAACAAACTAGGAGGTGTCCTTGCACTTCTTTTCTCCATCCTAATC
CTCATACTCGTCCCAATCCTCCATACCTCAAAACTCCGAGCCCTCACCTTCCGGCCACTC
ACCCAATTCCTATTCTGGCTTCTAGTTGCGGACGTCATTATCTTAACTTGAATCGGAGGC
ATGCCTGTTGAACATCCATTTATCGTCATCGGCCAAGTCGCATCATTCCTCTACTTCTTT
ATTTTCCTTATCTTACTTCCCACCGCCGGACTAGCAGAAAATAAAATACTTGCATA
>P_maculicauda
ATGGCCAGCCTCCGAAAAACCCACCCCCTCCTAAAAATCGCAAATGACGCACTAGTCGAC
CTCCCCGCACCCTCAAACATTTCCGTTTGATGAAACTTCGGCTCCCTTCTAGGACTTTGT
CTCGCCGCTCAAATTCTAACAGGCTTATTCCTTGCAATACACTACACTTCCGATATCGCA
ACAGCCTTCTCATCCGTCGCCCACATCTGCCGAGATGTAAACTACGGCTGACTAATCCGC
AACATACACGCCAACGGGGCATCCTTCTTCTTTATCTGCATCTACCTCCACATTGGTCGA
GGCCTCTACTACGGCTCTTACCTCTACAAAGAAACATGAAACGTTGGTGTTATCCTTCTT
CTCTTAACAATAATAACTGCATTCGTAGGCTACGTCCTTCCATGAGGACAGATATCCTTT
TGAGGTGCCACTGTCATCACCAATCTCCTCTCCGCAATCCCTTACATCGGCAACTCCCTA
GTCCAATGACTTTGAGGGGGCTTTTCAGTAGACAATGCAACCCTCACCCGATTTTTTGCC
TTCCATTTCCTCCTCCCATTTATCATTGCAGCCATAACAATTATTCACCTAATCTTCCTC
CACGAAACCGGATCCACAAACCCGGCAGCCTTAACTCTGACGCAGACAAAATCTCATTC
CATCCCTACTTCTCCTACAAAGACCTCCTGGGCTTTGCAATCCTACTCATTGCCTTAATC
GCCTTAGCCCTCTTTTCCCCAACCTCCTAGGAGACCCAGACAACTTCACCCCCGCAAAC
CCCCTAGTCACTCCTCCACACATCAAACCAGAATGGTACTTCCTATTTGCTTACGCCATC
CTCCGATCAATTCCTAACAAGCTAGGAGGTGTCCTCGCACTTCTTTTCTCCATCCTAATT
CTCATGCTCGTCCCAATCCTCCACACCTCTAAACTCCGAGCCCTCACCTTCCGGCCACTC
ACCCAATTTCTATTCTGACTCCTAGTTGCAGACGGGAGGC
ATGCCTGTTGAACACCCCTTCATCATCATCGGACAAATCGCATCATTCCTATACTTCTTT
ATCTTCCTTATCTTACTACCCACCGCCGGCCTAGCAGAAAATAAAATACTTGCATAA
>P_maculicauda_Belize
TGGCCAGCCTCCGAAAAACCCACCCCCTCCTAAAAATCGCAAATGACGCACTAGTCGAC
CTCCCCGCACCCTCAAACATTTCCGTTTGATGAAACTTCGGCTCCCTTCTAGGACTTTGT
CTCGCCGCTCAAATTCTAACAGGCTTATTCCTTGCAATACACTACACTTCCGATATCGCA
ACAGCCTTCTCATCCGTCGCCCACATCTGCCGAGATGTAAACTACGGCTGACTAATCCGC
AACATACACGCCAACGGCGCATCCTTCTTCTTTATCTGCATCTACCTCCACATTGGTCGA
GGCCTCTACTACGGCTCTTACCTCTACAAAGAAACATGAAACGTTGGTGTTATCCTTCTT
CTCTTAACAATAATAACTGCATTCGTAGGCTACGTCCTTCCATGAGGACAGATATCCTTT
TGAGGTGCCACTGTCATCACCAATCTCCTCTCCGCAATCCCTTACATCGGCAACTCCCTA
GTCCAATGACTTTGAGGGGGCTTTTCAGTAGACAATGCAACCCTCACCCGATTTTTTGCC
TTCCATTTCCTCCTCCCATTCATCATTGCAGCCATAACAATTATTCACCTAATCTTCCTC
CACGAAACCGGATCCACAAACCCGGCAGGCCTTAACTCTGACGCAGACAAAATCTCATTC
CATCCCTACTTCTCCTACAAAGACCTCCTGGGCTTTGCAATCCTACTCATTGCCTTAATC
GCCTTAGCCCTCTTTTCCCCCAACCTCCTAGGAGACCCAGACAACTTCACCCCCGCAAAC
CCCCTAGTCACTCCTCCACACATCAAACCAGAATGGTACTTCCTATTTGCTTACGCCATC
CTCCGATCAATTCCTAACAAGCTAGGAGGTGTCCTCGCACTTTTTTTCTCCATCCTAATT
CTCATGCTCGTCCCAATCCTCCACACCTCTAAACTCCGAGCCCTCACCTTCCGGCCACTC
ACCCAATTTCTATTCTGACTCCTAGTTGCAGACGTCATTATCTTAACTTGAATCGGAGGC
ATGCCTGTTGAACACCCCTTCATCATCATCGGACAAATCGCATCATTCCTATACTTCTTT
ATCTTCCTTATCTTACTACCCACCGCCGGCCTAGCAGAAAATA
>P_maculicauda_RioMena
CCCACCCCCTCCTAAAAATCGCAAATGACGCACTAGTCGAC
CTCCCCGCACCCTCAAACATTTCCGTTTGATGAAACTTCGGCTCCCTTCTAGGACTTTGT
CTCGCCGCTCAAATTCTAACAGGCTTATTCCTTGCAATACACTACACTTCCGATATCGCA
ACAGCCTTCTCATCCGTCGCCCACATCTGCCGAGATGTAAACTACGGCTGACTAATCCGC
AACATACACGCCAACGGCGCATCCTTCTTCTTTATCTGCATCTACCTCCACATTGGTCGA
GGCCTCTACTACGGCTCTTACCTCTACAAAGAAACATGAAACGTTGGTGTTATCCTTCTT
CTCTTAACAATAATAACTGCATTCGTAGGCTACGTCCTTCCATGAGGACAGATATCCTTT
TGAGGTGCCACTGTCATCACCAATCTCCTCTCCGCAATCCCTTACATCGGCAACTCCCTA
GTCCAATGACTTTGAGGGGGCTTTTCAGTAGACAATGCAACCCTCACCCGATTTTTTGCC
TTCCATTTCCTCCTCCCATTCATCATTGCAGCCATAACAATTATTCACCTAATCTTCCTC
CACGAAACCGGATCCACAAACCCGGCAGGCCTTAACTCTGACGCAGACAAAATCTCATTC
CATCCCTACTTCTCCTACAAAGACCTCCTGGGCTTTGCAATCCTACTCATTGCCTTAATC
GCCTTAACCCTCTTTTCCCCCAACCTCCTAGGAGACCCAGACAACTTCACCCCCGCAAAC
CCCCTAGTCACTCCTCCACACATCAAACCAGAATGGTACTTCCTATTTGCTTACGCCATC
CTCCGATCAATTCCTAACAAGCTAGGAGGTGTCCTCGCACTTCTTTTCTCCATCCTAATT
ATCATGCTCGTCCCAATCCTCCACACCTGTAAACTCCGAGCCCTCACCTTCCGGCCACTC
ACCCAATTTCTATTCTGAGTCCTAGTTGCAGACGTCATTATCTTAACTTGAATCGGAGGC
ATGCCTGTTGAACACCCCTTCATCATCATCGGACAAATCGCATCATTCCTATACTTCTTT
ATCTTCCTTATCTTAATGGCCACCGCCGGCCTAGCAGAAAATA
>V.melanurus_isolateMK79
CACCCCCTCCTAAAAATCGCAAATGACGCACTAGTCGAC
CTCCCCGCACCCTCAAACATTTCCGTTTGATGAAACTTCGGCTCCCTCCTAGGACTTTGT
CTCGCCGCTCAGATTCTAACAGGCTTATTCCTTGCAATACACTACACTTCCGATATCGCA
ACAGCCTTCTCATCCGTCGCCCACATCTGCCGAGATGTAAACTACGGCTGACTAATCCGC
AACATACACGCCAACGGCGCATCCTTCTTCTTTATCTGCATCTACCTCCACATCGGTCGA
GGCCTGTATTACGGCTCTTACCTCTACAAAGAAACATGAAACGTTGGTGTTATCCTTCTT
CTCTTAACAATGATAACTGCATTCGTAGGCTACGTCCTTCCATGAGGACAGATATCCTTT
TGAGGCGCCACTGTCATTACCAATCTCCTCTCCGCAATCCCTTACATCGGCAACTCCCTA
GTCCAATGACTTTGAGGAGGCTTTTCAGTAGACAATGCAACCCTCACCCGATTTTTTGCC
TTCCATTTCCTCCTCCCATTCATCATTGCAGCCATAACAATTATTCACCTAATCTTCCTC
CACGAAACCGGATCTACAAACCCAGCAGGCCTTAACTCTGACGCAGACAAAATCTCATTC
CATCCCTACTTCTCCTACAAAGACCTCCTAGGCTTTGCAATCCTACTCATTGCCTTAATC
GCCTTAGCCCTCTTTTCCCCCAACCTCCTAGGAGACCCAGACAACTTCACCCCCGCAAAC
CCCCTAGTCACTCCTCCACACATCAAACCAGAATGATACTTCTTATTTGCTTACGCCATC
CTCCGATCAATTCCTAACAAGCTAGGGGGTGTCCTCGCACTTCTTTTCTCCATCCTAATT
CTCATGCTCGTCCCAATCCTCCACACCTCTAAGCTCCGAGCCCTCACCTTCCGGCCACTC
ACCCAATTTCTATTCTGACTCCTGGTTGCAGACGTCATTATCTTAACTTGAATCGGAGGC
ATGCCTGTTGAACACCCCTTCATCATCATCGGGCAAATCGCATCCTTCCTATACTTCTTT
ATCTTCCTTATCTTACTACCCACCGCCGGGCTAGCAGAAAATAAAATACTTGCATA
>H3_carpintis_74
AAAAACCATCCCCTCCTAAAAATCGCAAATGACGCACTAATCGAT
CTCCCCGCACCCTCAAACATCTCTGTTTGATGAAACTTCGGCTCCCTACTAGGGCTCTGT
CTCGCCGCCCAAATTTTAACAGGCCTATTCCTTGCAATACACTACACTTCCGATATCGCA
ACAGCCTTCTCATCCGTTGCCCACATCTGCCGAGATGTAAATTATGGCTGACTAATCCGC
AACATACACGCCAACGGCGCATCTTTCTTCTTTATCTGCATTTACCTCCACATCGGTCGA
GGACTGTACTACGGCTCTTACCTCTACAAAGAAACATGGAACGTCGGCGTTATTCTCCTC
CTCTTAACAATAATAACCGCATTCGTAGGCTACGTCCTCCCCTGAGGACAAATATCCTTT
TGAGGTGCCACCGTTATCACCAACCTTCTCTCCGCAATCCCTTACATCGGCAACTCCCTA
GTCCAATGACTCTGAGGAGGCTTTTCAGTAGACAATGCCACCCTCACCCGATTCTTTGCC
TTCCACTTCCTCCTGCCATTCATCATTGCAGCCATAACAATAATTCACCTAATCTTCCTC
CACGAAACCGGATCAACAAACCCAGCAGGCTTAAACTCCGACACAGACAAAATTTCATTC
CACCCCTACTTCTCCTACAAAGATCTGCTAGGCTTTGCGATCCTACTTATCGCCCTAATC
ACCTTAGCCCTCTTTTCCCCTAACCTCCTAGGAGACCCAGACAACTTCACCCCCGCAAAC
CCCCTAGTCACACCCCCACATATCAAACCAGAATGATACTTCCTATTTGCTTACGCCATC
CTCCGATCAATCCCCAACAAACTAGGAGGTGTCCTCGCACTTCTTTTCTCCATCCTAATC
CTCATACTCGTCCCAATCCTCCATACCTCAAAACTCCGAGCCCTCACCTTCCGGCCACTC
ACCCAATTCCTATTCTGGCTTCTAGTTGCAGACGTCATTATCTTAACTTGAATCGGAGGC
ATGCCTGTTGAACATCCATTTATCATCATCGGCCAAGTCGCATCATTCCTCTACTTCTTT
ATTTTCCTTATCTTACTTCCCACCGCCGGACTAGCAGAAAATAAAATACTTGC
>H6_carpintis_76
AAACCATCCCCTCCTAAAAATCGCAAATGACGCACTAATCGAT
CTCCCCGCACCCTCAAACATCTCTGTTTGATGAAACTTCGGCTCCCTACTAGGGCTCTGT
CTCGCCGCCCAAATTTTAACAGGCCTATTCCTTGCAATACACTACACTTCCGATATCGCA
ACAGCCTTCTCATCCGTTGCCCACATCTGCCGAGATGTAAATTATGGCTGACTAATCCGC
AACATACACGCCAACGGCGCATCTTTCTTCTTTATCTGCATTTACCTCCACATCGGTCGA
GGACTGTACTACGGCTCTTACCTCTACAAAGAAACATGGAACGTCGGCGTTATTCTCCTC
CTCTTAACAATAATAACCGCATTCGTAGGCTACGTCCTCCCCTGAGGACAAATATCCTTT
TGAGGTGCCACCGTTATCACCAACCTTCTCTCCGCAATCCCTTACATCGGCAACTCCCTA
GTCCAATGACTCTGAGGAGGCTTTTCAGTAGACAATGCCACCCTCACCCGATTCTTTGCC
TTCCACTTCCTCCTGCCATTCATCATTGCAGCCATAACAATAATTCACCTAATCTTCCTC
CACGAAACCGGATCAACAAACCCAGCAGGCTTAAACTCCGACACAGACAAAATTTCATTC
CACCCCTACTTCTCCTACAAAGATCTGCTAGGCTTTGCAATCCTACTTATCGCCCTAATC
ACCTTAGCCCTCTTTTCCCCTAACCTCCTAGGAGACCCAGACAACTTCACCCCCGCAAAC
CCCCTAGTCACACCCCCACATATCAAACCAGAATGATACTTCCTATTTGCTTACGCCATC
CTCCGATCAATCCCCAACAAACTAGGAGGTGTCCTCGCACTTCTTTTCTCCATCCTAATC
CTCATACTCGTCCCAATCCTCCATACCTCAAAACTCCGAGCCCTCACCTTCCGGCCACTC
ACCCAATTCCTATTCTGGCTTCTAGTTGCAGACGTCATTATCTTAACTTGAATCGGAGGC
ATGCCTGTTGAACATCCATTTATCATCATCGGCCAAGTCGCATCATTCCTCTACTTCTTT
ATTTTCCTTATCTTACTTCCCACCGCCGGACTAGCAGAAAATAAAATACTTGCATA
>H4_carpintis_75
CCATCCCCTCCTAAAAATCGCAAATGACGCACTAATCGAT
CTCCCCGCACCCTCAAACATCTCTGTTTGATGAAACTTCGGCTCCCTACTAGGGCTCTGT
CTCGCCGCCCAAATTTTAACAGGCCTATTCCTTGCAATACACTACACTTCCGATATCGCA
ACAGCCTTCTCATCCGTTGCCCACATCTGCCGAGATGTAAATTATGGCTGACTAATCCGC
AACATACACGCCAACGGCGCATCTTTCTTCTTTATCTGCATTTACCTCCACATCGGTCGA
GGACTGTACTACGGCTCTTACCTCTACAAAGAAACATGGAACGTCGGCGTTATTCTCCTC
CTCTTAACAATAATAACCGCATTCGTAGGCTACGTCCTCCCCTGAGGACAAATATCCTTT
TGAGGTGCCACCGTTATCACCAACCTTCTCTCCGCAATCCCTTACATCGGCAACTCCCTA
GTCCAATGACTCTGAGGAGGCTTTTCAGTAGACAATGCCACCCTCACCCGATTCTTTGCC
TTCCACTTCCTCCTGCCATTCATCATTGCAGCCATAACAATAATTCACCTAATCTTCCTC
CACGAAACCGGATCAACAAACCCAGCAGGCTTAAACTCCGACACAGACAAAATTTCATTC
CACCCCTACTTCTCCTACAAAGATCTGCTAGGCTTTGCAATCCTACTTATCGCCCTAATC
ACCTTAGCCCTCTTTTCCCCTAACCTCCTAGGAGACCCAGACAACTTCACCCCCGCAAAC
CCCCTAGTCACACCCCCACATATCAAACCAGAATGATACTTCCTATTTGCTTACGCCATC
CTCCGATCAATCCCCAACAAACTAGGAGGTGTCCTCGCACTTCTTTTCTCCATCCTAATC
CTCATACTCGTCCCAATCCTCCATACCTCAAAACTCCGAGCCCTCACCTTCCGGCCACTC
ACCCAATTCCTATTCTGGCTTCTAGTTGCAGACGTCATTATCTTAACTTGAATCGGAGGC
ATGCCTGTTGAACATCCATTTATCATCATCGGCCAAGTCGCATCATTCCTCTACTTCTTT
ATTTTCCTTATCTTACTTCCCACCGCCGGACTAGCAGAAAATAAAATACTTGCAAA
>H10_carpintis_79
-CATCCCCTCCTAAAAATCGCAAATGACGCACTAATCGAT
CTCCCCGCACCCTAAACATCTCTGTTTGATGAAACTTCGGCTCCCTACTAGGGCTCTGT
CTCGCCGCCCAAATTTTAACAGGCCTATTCCTTGCAATACACTACACTTCCGATATCGCA
ACAGCCTTCTCATCCGTTGCCCACATCTGCCGAGATGTAAATTATGGCTGACTAATCCGC
AACATACACGCCAACGGCGCATCTTTCTTCTTTATCTGCATTTACCTTCACATCGGTCGA
GGACTATACTACGGCTCTTACCTCTACAAAGAAACATGGAACGTCGGCGTTGTTCTCCTC
CTCTTAACAATAATAACCGCATTCGTAGGCTACGTCCTCCCCTGAGGACAAATATCCTTT
TGAGGTGCCACCGTTATCACCAACCTTCTCTCCGCAATCCCTTACATCGGCAACTCCCTA
GTCCAATGACTCTGAGGAGGCTTTTCAGTAGACAATGCCACCCTCACCCGATTCTTTGCC
TTCCACTTCCTCCTGCCATTCATCATTGCAGCCATAACAATAATTCACCTAATCTTCCTC
CACGAAACCGGATCAACAAACCCAGCAGGCTTAAACTCCGACACAGACAAAATTTCATTC
CACCCCTACTTCTCCTACAAAGATCTGCTAGGCTTTGCAATCCTACTTATCGCCCTAATC
ACCTTAGCCCTCTTTTCCCCTAACCTCCTAGGAGACCCAGATAACTTCACCCCCGCAAAC
CCCCTAGTCACACCCCCACATATCAAACCAGAATGATACTTCCTATTTGCTTACGCCATC
CTCCGATCAATCCCCAACAAACTAGGAGGTGTCCTTGCACTTCTTTTCTCCATCCTAATC
CTCATACTCGTCCCAATCCTCCATACCTCAAAACTCCGAGCCCTCACCTTCCGGCCACTC
ACCCAATTCCTATTCTGGCTTCTAGTTGCGGACGTCATTATCTTAACTTGAATCGGAGGC
ATGCCTGTTGAACATCCATTTATCGTCATCGGCCAAGTCGCATCATTCCTCTACTTCTTT
ATTTTCCTTATCTTACTTCCCACCGCCGGACTAGCAGAAAATAAAATACTTGCATA
>H13_carpintis_89
AAAGCCATCCCCTCCTAAAAATCGCAAATGACGCACTAATCGAT
CTCCCCGCACCCTCAAACATCTCTGTTTGATGAAACTTCGGCTCCCTACTAGGGCTCTGT
CTCGCCGCCCAAATTTTAACAGGCCTATTCCTTGCAATACACTACACTTCCGATATCGCA
ACAGCCTTCTCATCCGTTGCCCACATCTGCCGAGATGTAAATTATGGCTGACTAATCCGC
AACATACACGCCAACGGCGCATCTTTCTTCTTTATCTGCATTTACCTTCACATCGGTCGA
GGACTATACTACGGCTCTTACCTCTACAAAGAAACATGGAACGTCGGCGTTGTTCTCCTC
CTCTTAACAATAATAACCGCATTCGTAGGCTACGTCCTCCCCTGAGGACAAATATCCTTT
TGAGGTGCCACCGTTATCACCAACCTTCTCTCCGCAATCCCTTACATCGGCAACTCCCTA
GTCCAATGACTCTGAGGAGGCTTTTCAGTAGACAATGCCACCCTCACCCGATTCTTTGCC
TTCCACTTCCTCCTGCCATTCATCATTGCAGCCATAACAATAATTCACCTAATCTTCCTC
CACGAAACCGGATCAACAAACCCAGCAGGCTTAAACTCCGACACAGACAAAATTTCATTC
CACCCCTACTTCTCCTACAAAGATCTGCTAGGCTTTGCAATCCTACTTATCGCCCTAATC
ACCTTAGCCCTCTTTTCCCCTAACCTCCTAGGAGACCCAGATAACTTCACCCCCGCAAAC
CCCCTAGTCACACCCCCACATATCAAACCAGAATGATACTTCCTATTTGCTTACGCCATC
CTCCGATCAATCCCCAACAAACTAGGAGGTGTCCTTGCACTTCTTTTCTCCATCCTAATC
CTCATACTCGTCCCAATCCTCCATACCTCAAAACTCCGAGCCCTCACCTTCCGGCCACTC
ACCCAATTCCTATTCTGGCTTCTAGTTGCGGACGTCATTATCTTAACTTGAATCGGAGGC
ATGCCTGTTGAACATCCATTTATCGTCATCGGCCAAGTCGCATCATTCCTCTACTTCTTT
ATTTTCCTTATCTTACTTCCCACCGCCGGACTAGCAGAAAATAAAATACTTGCA
>H58_carpintis_81
TCCCCTCCTAAAAATCGCAAATGATGCACTAATCGAT
CTCCCCGCACCCTCAAACATCTCTGTTTGATGAAACTTCGGCTCCCTACTAGGGCTCTGT
CTCGCCGCCCAAATTTTAACAGGCCTATTCCTTGCAATACACTACACTTCCGATATCGCA
ACAGCCTTCTCATCCGTTGCCCACATCTGCCGAGATGTAAATTATGGCTGACTAATCCGC
AACATACACGCCAACGGCGCATCTTTCTTCTTTATCTGCATTTACCTCCACATCGGTCGA
GGACTATACTACGGCTCTTACCTCTACAAAGAAACATGGAACGTCGGCGTTGTTCTCCTC
CTCTTAACAATAATAACCGCATTCGTAGGCTACGTCCTCCCCTGAGGACAAATATCCTTT
TGAGGTGCCACCGTTATCACCAACCTTCTCTCCGCAATCCCTTACATCGGCAACTCCCTA
GTCCAATGACTCTGAGGAGGCTTTTCAGTAGACAATGCCACCCTCACCCGATTCTTTGCC
TTCCACTTCCTCCTGCCATTCATCATTGCAGCCATAACAATAATTCACCTAATCTTCCTC
CACGAAACCGGATCAACAAACCCAGCAGGCTTAAACTCCGACACAGACAAAATTTCATTC
CACCCCTACTTCTCCTACAAAGATCTGCTAGGCTTTGCAATCCTACTTATCGCCCTAATC
ACCTTAGCCCTCTTTTCCCCTAACCTCCTAGGAGACCCAGATAACTTCACCCCCGCAAAC
CCCCTAGTCACACCCCCACATATCAAACCAGAATGATACTTCCTATTTGCTTACGCCATC
CTCCGATCAATCCCCAACAAACTAGGAGGTGTCCTCGCACTTCTTTCCTCCATCCTAATC
CTCATACTCGTCCCAATCCTCCATACCTCAAAACTCCGAGCCCTCACTTTCCGGCCACTC
ACCCAATTCCTATTCTGGCTTCTAGTTGCGGACGTCATTATCTTAACTTGAATCGGAGGC
ATGCCTGTTGAACATCCATTTATCGTCATCGGCCAGGTCGCATCATTCCTCTACTTCTTT
ATTTTCCTTATCTTACTTCCCACCGCCGGACTAGCAGAAAATAAAATACTTGCATA
>H50_tamasopoensis_85
CATCCCCTCCTAAAAATCGCAAATGATGCACTAATCGAT
CTCCCCGCACCCTCAAACATCTCTGTTTGATGAAACTTCGGCTCCCTACTAGGGCTCTGT
CTCGCCGCCCAAATTTTAACAGGCCTATTCCTTGCAATACACTACACTTCCGATATCGCA
ACAGCCTTCTCATCCGTTGCCCACATCTGCCGAGATGTAAATTATGGCTGACTAATCCGC
AACATACACGCCAACGGCGCATCTTTCTTCTTTATCTGCATTTACCTCCACATCGGTCGA
GGACTATACTACGGCTCTTACCTCTACAAAGAAACATGGAACGTCGGCGTTGTTCTCCTC
CTCTTAACAATAATAACCGCATTCGTAGGCTACGTCCTCCCCTGAGGACAAATATCCTTT
TGAGGTGCCACCGTTATCACCAACCTTCTCTCCGCAATCCCTTACATCGGCAACTCCCTA
GTCCAATGACTCTGAGGAGGCTTTTCAGTAGACAATGCCACCCTCACCCGATTCTTTGCC
TTCCACTTCCTCCTGCCATTCATCATTGCAGCCATAACAATAATTCACCTAATCTTCCTC
CACGAAACCGGATCAACAAACCCAGCAGGCTTAAACTCCGACACAGACAAAATTTCATTC
CACCCCTACTTCTCCTACAAAGATCTGCTAGGCTTTGCAATCCTACTTATCGCCCTAATC
ACCTTAGCCCTCTTTTCCCCTAACCTCCTAGGAGACCCAGATAACTTCACCCCCGCAAAC
CCCCTAGTCACACCCCCACATATCAAACCAGAATGATACTTCCTATTTGCTTACGCCATC
CTCCGATCAATCCCCAACAAACTAGGAGGTGTCCTCGCACTTCTTTCCTCCATCCTAATC
CTCATACTCGTCCCAATCCTCCATACCTCAAAACTCCGAGCCCTCACTTTCCGGCCACTC
ACCCAATTCCTATTCTGGCTTCTAGTTGCGGACGTCATTATCTTAACTTGAATCGGAGGC
ATGCCTGTTGAACATCCATTTATCGTCATCGGCCAAGTCGCATCATTCCTCTACTTCTTT
ATTTTCCTTATTTACTTCCACCGCCGGACTAGCAGAAAATAAAATACT
>H2_bartoni_93
AAAACCACCCCCTCCTAAAAATCGCAAATGACGCACTAATTGAT
CTCCCCGCACCTTCAAACATCTCTATTTGATGAAATTTCGGCTCTCTACTAGGGCTCTGC
CTCGCCGCCCAAATTTTAACAGGCCTATTCCTTGCAATACACTATACCTCCGATATCGCA
ACAGCCTTCTCATCCGTTGCCCACATCTGCCGAGATGTAAACTACGGTTGACTTATCCGC
AACATACACGCCAACGGCGCATCCTTCTTCTTTATCTGCATCTACCTCCACATCGGTCGA
GGACTATACTACGGCTCCTTTCTCTACAAAGAAACATGAAACATCGGCGTCATCCTCCTT
CTCTTAACAATAATAACTGCCTTCGTAGGCTACGTCCTCCCCTGAGGCCAGATATCCTTT
TGAGGTGCCACCGTCATCACCAACCTCCTCTCCGCAATCCCTTACATTGGCAACTCCCTA
GTTCAATGACTCTGAGGAGGCTTTTCAGTAGACAATGCCACCCTCACTCGATTCTTTGCC
TTCCACTTTCTCCTCCCATTCATCATTGCAGCCATAACAATAATCCATCTAATCTTCTTA
CATGAAACCGGCTCCACAAACCCGGCAGGCCTAAACTCCGACACAGACAAAATTTCGTTC
CACCCCTACTTCTCCTACAAAGACCTCCTAGGTTTTGCAATCCTACTTATTGCCCTAATC
ACTTTAGCCCTCTTTTCCCCTAACCTCCTTGGAGACCCAGATAACTTCACCCCCGCAAAC
CCCCTAGTAACACCCCCACATATTAAACCAGAATGATACTTCCTATTTGCTTACGCCATC
CTCCGATCAATTCCTAACAAACTAGGAGGCGTCCTCGCACTTCTTTTCTCCATTTTAATT
CTCATACTCGTTCCAATCCTCCACACCTCAAAACTCCGAGCCCTCACCTTCCGACCACTC
ACCCAAGCTCTATTCTGACTCCTAGTCGCAGATGTCACTATCTTAACTTGAATCGGAGGA
ATGCCTGTTGAACATCCATTCGTCATCATCGGCCAAATCGCATCATTCCTCTACTTCTTT
ATTTTCCTTATCTTGCTACCCACTGCCGGACTAGCAGAAAATAAAATACTCGCATA
>H1_bartoni_91
AAAAACCACCCCCTCCTAAAAATCGCAAATGACGCACTAATTGAT
CTCCCCGCACCTTCAAACATCTCTATTTGATGAAATTTCGGCTCTCTACTAGGGCTCTGC
CTCGCCGCCCAAATTTTAACAGGCCTATTCCTTGCAATACACTATACCTCCGATATCGCA
ACAGCCTTCTCATCCGTTGCCCACATCTGCCGAGATGTAAACTACGGTTGACTTATCCGC
AACATACACGCCAACGGCGCATCCTTCTTCTTTATCTGCATCTACCTCCACATCGGTCGA
GGACTATACTACGGCTCCTTTCTCTACAAAGAAACATGAAACGTCGGCGTCATCCTCCTT
CTCTTAACAATAATAACTGCCTTCGTAGGCTACGTCCTCCCCTGAGGCCAGATATCCTTT
TGAGGTGCCACCGTCATCACCAACCTCCTCTCCGCAATCCCTTACATTGGCAACTCTCTA
GTTCAATGACTCTGAGGAGGCTTTTCAGTAGACAATGCCACCCTCACTCGATTCTTTGCC
TTCCACTTTCTCCTCCCATTCATCATTGCAGCCATAACAATAATCCATCTAATCTTCTTA
CATGAAACCGGCTCCACAAACCCGGCAGGCCTAAACTCCGACACAGACAAAATTTCGTTC
CACCCCTACTTCTCCTACAAAGACCTCCTAGGTTTTGCAATCCTACTTATTGCCCTAATC
ACCTTAGCCCTCTTTTCCCCTAACCTCCTTGGAGACCCAGATAACTTCACCCCCGCAAAC
CCCCTAGTAACACCCCCACATATTAAACCAGAATGATACTTCCTATTTGCTTACGCCATC
CTCCGATCAATTCCTAACAAACTAGGAGGCGTCCTCGCACTTCTTTTCTCCATTTTAATT
CTCATACTCGTTCCAATCCTCCACACCTCAAAACTCCGAGCCCTCACCTTCCGACCACTC
ACCCAAGCTCTATTCTGACTCCTAGTCGCAGATGTCACTATCTTAACTTGAATCGGAGGA
ATGCCTGTTGAACATCCATTCGTCATCATCGGCCAAATCGCATCATTCCTCTACTTCTTT
ATTTTCCTTATCTTGCTACCCACTGCCGGACTAGCAGAAAATAAAATACTCGCATA
>H_bartoni
ATGGSCAGCCTCCGAAAAACCCACCCCCTCCTAAAAATCGCAAATGACGCACTAATTGAT
CTCCCCGCACCTTCAAACATCTCTATTTGATGAAATTTCGGCTCTCTACTAGGGCTCTGC
CTCGCCGCCCAAATTTTAACAGGCCTATTCCTTGCAATACACTATACCTCCGATATCGCA
ACAGCCTTCTCATCCGTTGCCCACATCTGCCGAGATGTAAACTACGGTTGACTTATCCGC
AACATACACGCCAACGGCGCATCCTTCTTCTTTATCTGCATCTACCTCCACATCGGTCGA
GGACTATACTACGGCTCCTTTCTCTACAAAGAAACATGAAACGTCGGCGTCATCCTCCTT
CTCTTAACAATAATAACTGCCTTCGTAGGCTACGTCCTCCCCTGAGGCCAGATATCCTTT
TGAGGTGCCACCGTCATCACCAACCTCCTCTCCGCAATCCCTTACATTGGCAACTCTCTA
GTTCAATGACTCTGAGGAGGCTTTTCAGTAGACAATGCCACCCTCACTCGATTCTTTGCC
TTCCACTTTCTCCTCCCATTCATCATTGCAGCCATAACAATAATCCATCTAATCTTCTTA
CATGAAACCGGCTCCACAAACCCGGCAGGCCTAAACTCCGACACAGACAAAATTTCGTTC
CACCCCTACTTCTCCTACAAAGACCTCCTAGGTTTTACAATCCTACTTATTGCCCTAATC
ACCTTAGCCCTCTTTTCCCCTAACCTCCTTGGAGACCCAGATAACTTCACCCCCGCAAAC
CCCCTAGTAACACCCCCACATATTAAACCAGAATGATACTTCCTATTTGCTTACGCCATC
CTCCGATCAATTCCTAACAAACTAGGAGGCGTCCTCGCACTTCTTTTCTCCATTTTAATT
CTCATACTCGTTCCAATCCTCCACACCTCAAAACTCCGAGCCCTCACCTTCCGACCACTC
ACCCAAGCTCTATTCTGACTCCTAGTCGCAGATGTCACTATCTTAACTTGAATCGGAGGA
ATGCCTGTTGAACATCCATTCGTCATCATCGGCCAAATCGCATCATTCCTCTACTTCTTT
ATTTTCCTTATCTTGCTACCCACTGCCGGACTAGCAGAAAATAAAATACTCGCATAA
>16870S_H_bartoni
ATGGSCAGCCTCCGAAAAACCCACCCCCTCCTAAAAATCGCAAATGACGCACTAATTGAT
CTCCCCGCACCTTCAAACATCTCTATTTGATGAAATTTCGGCTCTCTACTAGGGCTCTGC
CTCGCCGCCCAAATTTTAACAGGCCTATTCCTTGCAATACACTATACCTCCGATATCGCA
ACAGCCTTCTCATCCGTTGCCCACATCTGCCGAGATGTAAACTACGGTTGACTTATCCGC
AACATACACGCCAACGGCGCATCCTTCTTCTTTATCTGCATCTACCTCCACATCGGTCGA
GGACTATACTACGGCTCCTTTCTCTACAAAGAAACATGAAACGTCGGCGTCATCCTCCTT
CTCTTAACAATAATAACTGCCTTCGTAGGCTACGTCCTCCCCTGAGGCCAGATATCCTTT
TGAGGTGCCACCGTCATCACCAACCTCCTCTCCGCAATCCCTTACATTGGCAACTCTCTA
GTTCAATGACTCTGAGGAGGCTTTTCAGTAGACAATGCCACCCTCACTCGATTCTTTGCC
TTCCACTTTCTCCTCCCATTCATCATTGCAGCCATAACAATAATCCATCTAATCTTCTTA
CATGAAACCGGCTCCACAAACCCGGCAGGCCTAAACTCCGACACAGACAAAATTTCGTTC
CACCCCTACTTCTCCTACAAAGACCTCCTAGGTTTTACAATCCTACTTATTGCCCTAATC
ACCTTAGCCCTCTTTTCCCCTAACCTCCTTGGAGACCCAGATAACTTCACCCCCGCAAAC
CCCCTAGTAACACCCCCACATATTAAACCAGAATGATACTTCCTATTTGCTTACGCCATC
CTCCGATCAATTCCTAACAAACTAGGAGGCGTCCTCGCACTTCTTTTCTCCATTTTAATT
CTCATACTCGTTCCAATCCTCCACACCTCAAAACTCCGAGCCCTCACCTTCCGACCACTC
ACCCAAGCTCTATTCTGACTCCTAGTCGCAGATGTCACTATCTTAACTTGAATCGGAGGA
ATGCCTGTTGAACATCCATTCGTCATCATCGGCCAAATCGCATCATTCCTCTACTTCTTT
ATTTTCCTTATCTTGCTACCCACTGCCGGACTAGCAGAAAATAAAATACTCGCATA
>H_labridens
ATGGCCAGCCTCCGAAAAACCCACCCCCTCCTAAAAATCGCAAATAACGCACTAATTGAT
CTCCCCGCACCTTCAAACATCTCTGTTTGATGAAATTTCGGCTCTCTACTAGGACTCTGC
CTCGCCGCCCAAATTCTAACAGGCCTATTCCTTGCAATACACTATACCTCCGATATCGCA
ACAGCCTTCTCATCCGTTGCCCACATCTGCCGAGATGTAAACTACGGTTGACTTATCCGC
AACATACACGCCAACGGCGCATCCTTCTTCTTTATCTGCATCTACCTCCACATCGGTCGA
GGACTATACTACGGCTCCTTTCTCTACAAAGAAACATGAAACGTCGGCGTCATCCTCCTT
CTCTTAACAATAATAACTGCCTTCGTAGGCTACGTCCTCCCCTGAGGCCAGATATCCTTT
TGAGGTGCCACCGTCATCACCAACCTCCTCTCCGCAATCCCTTACATTGGCAACTCTCTA
GTTCAATGACTCTGAGGAGGCTTTTCAGTAGACAATGCCACCCTCACTCGATTCTTTGCC
TTCCACTTTCTCCTCCCATTCATCATTGCAGCCATAACAATAATCCATCTAATCTTCTTA
CATGAAACCGGCTCCACAAACCCGGCAGGCCTAAACTCCGACACAGACAAAATTTCGTTT
CACCCCTACTTCTCCTACAAAGACCTCCTAGGTTTTGCAATCCTACTTATTGCCCTAATC
ACCTTAGCCCTCTTTTCCCCTAACCTCCTTGGAGACCCAGATAACTTCACCCCCGCAAAC
CCCCTAGTAACACCCCCACATATTAAACCAGAATGATACTTCCTATTTGCTTACGCCATC
CTCCGATCAATTCCTAACAAACTAGGAGGCGTCCTCGCACTTCTTTTCTCCATTTTAATT
CTTATACTCGTTCCAATCCTCCACACCTCAAAACTCCGAGCCCTCACCTTCCGGCCACTC
ACCCAAGCTCTATTCTGACTCCTAGTCGCAGATGTCACTATCTTAACTTGAATCGGAGGA
ATGCCTGTTGAACATCCATTCGTCATCATCGGCCAAATCGCATCATTCCTCTACTTCTTT
ATTTTCCTTATCTTGCTACCCACTGCCGGACTAGCAGAAAATAAAATACTCGCATAA
>2895ME_Hlabridens
ATGGCCAGCCTCCGAAAAACCCACCCCCTCCTAAAAATCGCAAATAACGCACTAATTGAT
CTCCCCGCACCTTCAAACATCTCTGTTTGATGAAATTTCGGCTCTCTACTAGGACTCTGC
CTCGCCGCCCAAATTCTAACAGGCCTATTCCTTGCAATACACTATACCTCCGATATCGCA
ACAGCCTTCTCATCCGTTGCCCACATCTGCCGAGATGTAAACTACGGTTGACTTATCCGC
AACATACACGCCAACGGCGCATCCTTCTTCTTTATCTGCATCTACCTCCACATCGGTCGA
GGACTATACTACGGCTCCTTTCTCTACAAAGAAACATGAAACGTCGGCGTCATCCTCCTT
CTCTTAACAATAATAACTGCCTTCGTAGGCTACGTCCTCCCCTGAGGCCAGATATCCTTT
TGAGGTGCCACCGTCATCACCAACCTCCTCTCCGCAATCCCTTACATTGGCAACTCTCTA
GTTCAATGACTCTGAGGAGGCTTTTCAGTAGACAATGCCACCCTCACTCGATTCTTTGCC
TTCCACTTTCTCCTCCCATTCATCATTGCAGCCATAACAATAATCCATCTAATCTTCTTA
CATGAAACCGGGTCCACAAACCCGGCAGGCCTAAACTCCGACACAGACAAAATTTCGTTT
CACCCCTACTTCTCCTACAAAGACCTCCTAGGTTTTGCAATCCTACTTATTGCCCTAATC
ACCTTAGCCCTCTTTTCCCCTAACCTCCTTGGAGACCCAGATAACTTCACCCCCGCAAAC
CCCCTAGTAACACCCCCACATATTAAACCAGAATGATACTTCCTATTTGCTTACGCCATC
CTCCGATCAATTCCTAACAAACTAGGAGGCGTCCTCGCACTTCTTTTCTCCATTTTAATT
CTTATACTCGTTCCAATCCTCCACACCTCAAAACTCCGAGCCCTCACCTTCCGGCCACTC
ACCCAAGCTCTATTCTGACTCCTAGTCGCAGATGTCACTATCTTAACTTGAATCGGAGGA
ATGCCTGTTGAACATCCATTCGTCATCATCGGCCAAATCGCATCATTCCTCTACTTCTTT
ATTTTCCTTATCTTGCTACCCACTGCCGGACTAGCAGAAAATAAAATACTCGCATA
>H32_labridens_89
AAAGCCACCCCCTCCTAAAAATCGCAAATAACGCACTAATTGAT
CTCCCCGCACCTTCAAACATCTCTGTTTGATGAAATTTCGGCTCTCTACTAGGACTCTGC
CTCGCCGCCCAAATTCTAACAGGCCTATTCCTTGCAATACACTATACCTCCGATATCGCA
ACAGCCTTCTCATCCGTTGCCCACATCTGCCGAGATGTAAACTACGGTTGACTTATCCGC
AACATACACGCCAACGGCGCATCCTTCTTCTTTATCTGCATCTACCTCCACATCGGTCGA
GGACTATACTACGGCTCCTTTCTCTACAAAGAAACATGAAACGTCGGCGTCATCCTCCTT
CTCTTAACAATAATAACTGCCTTCGTAGGCTACGTCCTCCCCTGAGGCCAGATATCCTTT
TGAGGTGCCACCGTCATCACCAACCTCCTCTCCGCAATCCCTTACATTGGCAACTCTCTA
GTTCAATGACTCTGAGGAGGCTTTTCAGTAGACAATGCCACCCTCACTCGATTCTTTGCC
TTCCACTTTCTCCTCCCATTCATCATTGCAGCCATAACAATAATCCATCTAATCTTCTTA
CATGAAACCGGCTCCACAAACCCGGCAGGCCTAAACTCCGACACAGACAAAATTTCGTTT
CACCCCTACTTCTCCTACAAAGACCTCCTAGGTTTTGCAATCCTACTTATTGCCCTAATC
ACCTTAGCCCTCTTTTCCCCTAACCTCCTTGGAGACCCAGATAACTTCACCCCCGCAAAC
CCCCTAGTAACACCCCCACATATTAAACCAGAATGATACTTCCTATTTGCTTACGCCATC
CTCCGATCAATTCCTAACAAACTAGGAGGCGTCCTCGCACTTCTTTTCTCCATTTTAATT
CTTATACTCGTTCCAATCCTCCACACCTCAAAACTCCGAGCCCTCACCTTCCGGCCACTC
ACCCAAGCTCTATTCTGACTCCTAGTCGCAGATGTCACTATCTTAACTTGAATCGGAGGA
ATGCCTGTTGAACATCCATTCGTCATCATCGGCCAAATCGCATCATTCCTCTACTTCTTT
ATTTTCCTTATYTTGCTACCCACTGCCGGACTAGCAGAAAATAAAATACTCGCATA
>H31AA_labridens_89
CCACCCCCTCCTAAAAATCGCAAATAACGCACTAATTGAT
CTCCCCGCACCTTCAAACATCTCTGTTTGATGAAATTTCGGCTCTCTACTAGGACTCTGC
CTCGCCGCCCAAATTCTAACAGGCCTATTCCTTGCAATACACTATACCTCCGATATCGCA
ACAGCCTTCTCATCCGTTGCCCACATCTGCCGAGATGTAAACTACGGTTGACTTATCCGC
AACATACACGCCAACGGCGCATCCTTCTTCTTTATCTGCATCTACCTCCACATCGGTCGA
GGACTATACTACGGCTCCTTTCTCTACAAAGAAACATGAAACGTCGGCGTCATCCTCCTT
CTCTTAACAATAATAACTGCCTTCGTAGGCTACGTCCTCCCCTGAGGCCAGATATCCTTT
TGAGGTGCCACCGTCATCACCAACCTCCTCTCCGCAATCCCTTACATTGGCAACTCTCTA
GTTCAATGACTCTGAGGAGGCTTTTCAGTAGACAATGCCACCCTCACTCGATTCTTTGCC
TTCCACTTTCTCCTCCCATTCATCATTGCAGCCATAACAATAATCCATCTAATCTTCTTA
CATGAAACCGGCTCCACAAACCCGGCAGGCCTAAACTCCGACACAGACAAAATTTCGTTT
CACCCCTACTTCTCCTACAAAGACCTCCTAGGTTTTGCAATCCTACTTATTGCCCTAATC
ACCTTAGCCCTCTTTTCCCCTAACCTCCTTGGAGACCCAGATAACTTCACCCCCGCAAAC
CCCCTAGTAACACCCCCACATATTAAACCAGAATGATACTTCCTATTTGCTTACGCCATC
CTCCGATCAATTCCTAACAAACTAGGAGGCGTCCTCGCACTTCTTTTCTCCATTTTAATT
CTTATACTCGTTCCAATCCTCCACACCTCAAAACTCCGAGCCCTCACCTTCCGGCCACTC
ACCCAAGCTCTATTCTGACTCCTAGTCGCAGATGTCACTATCTTAACTTGAATCGGAGGA
ATGCCTGTTGAACATCCATTCGTCATCATCGGCCAAATCGCATCATTCCTCTACTTCTTT
ATTTTCCTTATCTTGCTACCCACTGCCGGACTAGCAGAAAATAAAATACTCGCATA
>H33_labridens_91
CCACCCCCTCCTAAAAATCGCAAATAACGCACTAATTGAT
CTCCCCGCACCTTCAAACATCTCTGTTTGATGAAATTTCGGCTCTCTACTAGGACTCTGC
CTCGCCGCCCAAATTCTAACAGGCCTATTCCTTGCAATACACTATACCTCCGATATCGCA
ACAGCCTTCTCATCCGTTGCCCACATCTGCCGAGATGTAAACTACGGTTGACTTATCCGC
AACATACACGCCAACGGCGCATCCTTCTTCTTTATCTGCATCTACCTCCACATCGGTCGA
GGACTATACTACGGCTCCTTTCTCTACAAAGAAACATGAAACGTCGGCGTCATCCTCCTT
CTCTTAACAATAATAACTGCCTTCGTAGGCTACGTCCTCCCCTGAGGCCAGATATCCTTT
TGAGGTGCCACCGTCATCACCAACCTCCTCTCCGCAATCCCTTACATTGGCAACTCTCTA
GTTCAATGACTCTGAGGAGGCTTTTCAGTAGACAATGCCACCCTCACTCGATTCTTTGCC
TTCCACTTTCTCCTCCCATTCATCATTGCAGCCATAACAATAGTCCATCTAATCTTCTTA
CATGAAACCGGCTCCACAAACCCGGCAGGCCTAAACTCCGACACAGACAAAATTTCGTTC
CACCCCTACTTCTCCTACAAAGACCTCCTAGGTTTTGCAATCCTACTTATTGCCCTAATC
ACCTTAGCCCTCTTTTCCCCTAACCTCCTTGGAGACCCAGATAACTTCACCCCCGCAAAC
CCCCTAGTAACACCCCCACATATCAAACCAGAATGATACTTCCTATTTGCTTACGCCATC
CTCCGATCAATTCCTAACAAACTAGGAGGCGTCCTCGCACTTCTTTTCTCCATYTTAATT
CTTATACTCGTTCCAATCCTCCACACCTCAAAACTCCGAGCCCTCACCTTCCGGCCACTC
ACCCAAGCTCTATTCTGACTCCTAGTCGCAGATGTCACTATCTTAACTTGAATCGGAGGA
ATGCCTGTTGAACATCCATTCGTCATCATCGGCCAAATCGCATCATTCCTCTACTTCTTT
ATTTTCCTTATYWTGCTACCCACTGCCGGACTAGCAGAAAATAAAATACTCGCA
>H30_labridens_89
AAAATCGCAAATAACGCACTAATTGAT
CTCCCCGCACCTTCAAACATCTCTGTTTGATGAAATTTCGGCTCTCTACTAGGACTCTGC
CTCGCCGCCCAAATTCTAACAGGGCTATTCCTTGCAATACACTATACCTCCGATATCGCA
ACAGCCTTCTCATCCGTTGCCCACATCTGCCGAGATGTAAACTACGGTTGACTTATCCGC
AACATACACGCCAACGGCGCATCCTTCTTCTTTATCTGCATCTACCTCCACATCGGTCGA
GGACTATACTACGGCTCCTTTCTCTACAAAGAAACATGAAACGTCGGCGTCATCCTCCTT
CTCTTAACAATAATAACTGCCTTCGTAGGCTACGTCCTCCCCTGAGGCCAGATATCCTTT
TGAGGTGCCACCGTCATCACCAACCTCCTCTCCGCAATCCCTTACATTGGCAACTCTCTA
GTTCAATGACTCTGAGGAGGCTTTTCAGTAGACAATGCCACCCTCACTCGATTCTTTGCC
TTCCACTTTCTCCTCCCATTCATCATTGCAGCCATAACAATAATCCATCTAATCTTCTTA
CATGAAACCGGCTCCACAAACCCGGCAGGCCTAAACTCCGACACAGACAAAATTTCGTTT
CACCCCTACTTCTCCTACAAAGACCTCCTAGGTTTTGCAATCCTACTTATTGCCCTAATC
ACCTTAGCCCTCTTTTCCCCTAACCTCCTTGGAGACCCAGATAACTTCACCCCCGCAAAC
CCCCTAGTAACACCCCCACATATTAAACCAGAATGATACTTCCTATTTGCTTACGCCATC
CTCCGATCAATTCCTAACAAACTAGGAGGCGTCCTCGCACTTCTTTTCTCCATTTTAATT
CTTATACTCGTTCCAATCCTCCACACCTCAAAACTCCGAGCCCTCACCTTCCGGCCACTC
ACCCAAGCTCTATTCTGACTCCTAGTCGCAGATGTCACTATCTTAACTTGAATCGGAGGA
ATGCCTGTTGAACATCCATTCGTCATCATCGGCCAAATCGCATCATTCCTCTACTTCTTT
ATTTTCCTTATCTTGCTACCCACTGCCGGACTAGCAGAAAATAAAATACTCGCATA
>H53_bartoni_91
AAAAATCGCAAATGACGCACTAATTGAT
CTCCCCGCACCTTCAAACATCTCTATTTGATGAAATTTCGGCTCTCTACTAGGGCTCTGC
CTCGCCGCCCAAATTTTAACAGGCCTATTCCTTGCAATACACTATACCTCCGATATCGCA
ACAGCCTTCTCATCCGTTGCCCACATCTGCCGAGATGTAAACTACGGTTGACTTATCCGC
AACATACACGCCAACGGCGCATCCTTCTTCTTTATCTGCATCTACCTCCACATCGGTCGA
GGACTATACTACGGCTCCTTTCTCTACAAAGAAACATGAAACGTCGGCGTCATCCTCCTT
CTCTTAACAATAATAACTGCCTTCGTAGGCTACGTCCTCCCCTGAGGCCAGATATCCTTT
TGAGGTGCCACCGTCATCACCAACCTCCTCTCCGCAATCCCTTACATTGGCAACTCTCTA
GTTCAATGACTCTGAGGAGGCTTTTCAGTAGACAATGCCACCCTCACTCGATTCTTTGCC
TTCCACTTTCTCCTCCCATTCATCATTGCAGCCATAACAATAATCCATCTAATCTTCTTA
CATGAAACCGGCTCCACAAACCCGGCAGGCCTAAACTCCGACACAGACAAAATTTCGTTC
CACCCCTACTTCTCCTACAAAGACCTCCTAGGTTTTGCAATCCTACTTATTGCCCTAATC
ACCTTAGCCCTCTTTTCCCCTAACCTCCTTGGAGACCCAGATAACTTCACCCCCGCAAAC
CCCCTAGTAACACCCCCACATATTAAACCAGAATGATACTTCCTATTTGCTTACGCCATC
CTCCGATCAATTCCTAACAAACTAGGAGGCGTCCTCGCACTTCTTTTCTCCATTTTAATT
CTCATACTCGTTCCAATTCTCCACACCTCAAAACTCCGAGCCCTCACCTTCCGACCACTC
ACCCAAGCTCTATTCTGACTCCTAGTCGCAGATGTCACTATCTTAACTTGAATCGGAGGA
ATGCCTGTTGAACATCCATTCGTCATCATCGGCCAAATCGCATCATTCCTCTACTTCTTT
ATTTTCCTTATCTTGCTACCCACTGCCGGACTAGC
>H_spcf_pame
ATGGCCAGCCTCCGAAAAGCCCACCCCCTCCTAAAAATCGCAAATGACGCACTAATTGAC
CTCCCCGCACCCTCAAACATCTCTGTTTGATGAAATTTCGGCTCTCTACTAGGACTCTGC
CTCGCCGCCCAAATTTTAACAGGTTTATTCCTTGCAATACACTACACCTCCGATATCGCA
ACAGCCTTCTCATCCGTTGCCCACATCTGCCGAGATGTGAACTACGGTTGACTTATCCGC
AACATACACGCCAACGGCGCATCTTTCTTCTTCATCTGCATCTACCTCCACATCGGTCGA
GGGCTGTACTACGGCTCTTTCCTCTACAAAGAAACATGAAACGTCGGCGTTATTCTCCTT
CTCTTAACAATAATAACTGCCTTCGTAGGCTACGTCCTCCCCTGAGGACAGATATCCTTT
TGAGGCGCCACCGTCATCACCAACCTCCTCTCAGCAATTCCTTACATTGGCAACTCCCTA
GTCCAATGACTCTGAGGAGGCTTTTCAGTAGACAATGCCACCCTCAACCGATTCTTTGCT
TTCCACTTCCTCCTCCCATTCATCATTGCAGCCATAACAATAATTCACCTAATCTTCCTA
CACGAAACCGGATCCACAAACCCGACAGGCCTAAACTCCGACACGGACAAAATTTCATTC
CACCCCTACTTTTCCTACAAAGACCTCCTAGGCTTTGCAATCCTACTTATTGCCCTAGTC
ACCTTAGCCCTCTTTTCCCCTAACCTCCTTGGAGACCCAGATAACTTCACCCCCGCAAAC
CCCCTAGTGACACCCCCACATATTAAACCAGAATGATACTTCCTATTTGCTTATGCCATC
CTCCGATCAATTCCTAACAAACTAGGAGGGGTCCTCGCACTTCTTTTCTCCATCCTAATC
CTCATGCTCGTCCCAATCCTCCACACCTCAAAACTCCGAGCCCTCACTTTCCGGCCACTC
ACCCAATCTCTATTCTGGCTCCTAGTCGCAGATGTTATTATCTTAACTTGAATCGGAGGC
ATGCCTGTTGAACATCCATTCATCATCATTGGCCAAATCGCATCATTCCTCTACTTCTCT
ATCTTCCTTATTTTACTACCCACTGCCGGACTAGCAGAAAATAAAATACTTGCATAA
>2878ME_cfpame
ATGGCCAGCCTCCGAAAAGCCCACCCCCTCCTAAAAATCGCAAATGACGCACTAATTGAC
CTCCCCGCACCCTCAAACATCTCTGTTTGATGAAATTTCGGCTCTCTACTAGGACTCTGC
CTCGCCGCCCAAATTTTAACAGGTTTATTCCTTGCAATACACTACACCTCCGATATCGCA
ACAGCCTTCTCATCCGTTGCCCACATCTGCCGAGATGTGAACTACGGTTGACTTATCCGC
AACATACACGCCAACGGCGCATCTTTCTTCTTCATCTGCATCTACCTCCACATCGGTCGA
GGGCTGTACTACGGCTCTTTCCTCTACAAAGAAACATGAAACGTCGGCGTTATTCTCCTT
CTCTTAACAATAATAACTGCCTTCGTAGGCTACGTCCTCCCCTGAGGACAGATATCCTTT
TGAGGCGCCACCGTCATCACCAACCTCCTCTCAGCAATTCCTTACATTGGCAACTCCCTA
GTCCAATGACTCTGAGGAGGCTTTTCAGTAGACAATGCCACCCTCAACCGATTCTTTGCT
TTCCACTTCCTCCTCCCATTCATCATTGCAGCCATAACAATAATTCACCTAATCTTCCTA
CACGAAACCGGATCCACAAACCCGACAGGCCTAAACTCCGACACGGACAAAATTTCATTC
CACCCCTACTTTTCCTACAAAGACCTCCTAGGCTTTGCAATCCTACTTATTGCCCTAGTC
ACCTTAGCCCTCTTTTCCCCTAACCTCCTTGGAGACCCAGATAACTTCACCCCCGCAAAC
CCCCTAGTGACACCCCCACATATTAAACCAGAATGATACTTCCTATTTGCTTATGCCATC
CTCCGATCAATTCCTAACAAACTAGGAGGGGTCCTCGCACTTCTTTTCTCCATCCTAATC
CTCATGCTCGTCCCAATCCTCCACACCTCAAAACTCCGAGCCCTCACTTTCCGGCCACTC
ACCCAATCTCTATTCTGGCTCCTAGTCGCAGATGTTATTATCTTAACTTGAATCGGAGGC
ATGCCTGTTGAACATCCATTCATCATCATTGGCCAAATCGCATCATTCCTCTACTTCTCT
ATCTTCCTTATTTTACTACCCACTGCCGGACTAGCAGAAAATAAAATACTTGCATA
>2845ME_cfpame
ATGGCCAGCCTCCGAAAAGCCCACCCCCTCCTAAAAATCGCAAATGACGCACTAATTGAC
CTCCCCGCACCCTCAAACATCTCTGTTTGATGAAATTTCGGCTCTCTACTAGGACTCTGT
CTCGCCGCCCAAATTTTAACAGGTTTATTCCTTGCAATACACTATACCTCCGATATCGCA
ACAGCCTTCTCATCCGTTGCCCACATCTGCCGAGATGTGAACTACGGTTGACTTATCCGC
AACATACACGCCAACGGCGCATCTTTCTTCTTCATCTGCATCTACCTCCACATCGGTCGA
GGGCTGTACTACGGCTCTTTCCTCTACAAAGAAACACGAAACGTCGGCGTTATTCTCCTT
CTCTTAACAATAATAACTGCCTTCGTAGGCTACGTCCTCCCCTGAGGACAGATATCCTTT
TGAGGCGCCACCGTCATCACCAACCTCCTCTCAGCAACTCCTTACATTGGCAACTCCCTA
GTCCAATGACTCTGAGGAGGCTTTTCAGTAGACAATGCCACCCTCACCCGATTCTTTGCT
TTCCACTTCCTCCTCCCATTCATCATTGCAGCCATAACAATAATTCACCTAATCTTCCTA
CACGAAACCGGATCCACAAACCCGACAGGCCTAAACTCCGACACAGACAAAATTTCATTC
CACCCCTACTTTTCCTACAAAGACCTCCTAGGCTTTGCAATCCTACTTATTGCCCTAGTC
ACCTTAGCCCTCTTTTCCCCTAACCTCCTTGGAGACCCAGATAACTTCACCCCCGCAAAC
CCCCTAGTGACACCCCCACATATTAAACCAGAATGATACTTCCTATTTGCTTATGCCATC
CTCCGATCAATTCCTAACAAACTAGGAGGGGTCCTCGCACTTCTTTTCTCCATCCTAATC
CTCATGCTCGTCCCAATCCTCCACACCTCAAAACTCCGAGCCCTCACTTTCCGGCCACTC
ACCCAATCTCTATTCTGGCTCCTAGTCGCAGATGTTATTATCTTAACTTGAATCGGAGGC
ATGCCTGTTGAACATCCATTCATCATCATTGGCCAAATCGCATCATTCCTCTACTTCTCT
ATCTTCCTTATTTCACTACCCACTGCCGGACTAGCAGAAAATAAAATACTTGCATA
>H_steindachneri
ATGGCCAGCCTCCGAAAAGCCCACCCCCTCCTAAAAATCGCAAATGACGCACTAATTGAC
CTCCCCGCACCCTCAAACATCTCTGTTTGATGAAATTTCGGCTCTCTACTAGGACTCTGC
CTCGCCGCCCAAATTTTAACAGGTTTATTCCTTGCAATACACTATACCTCCGATATCGCA
ACAGCCTTCTCATCCGTTGCCCACATCTGCCGAGATGTGAACTACGGTTGACTTATCCGC
AACATACACGCCAACGGCGCATCTTTCTTCTTCATCTGCATCTACCTCCACATCGGTCGA
GGGCTGTACTACGGCTCTTTCCTCTACAAAGAAACATGAAACGTCGGCGTTATTCTCCTT
CTCTTAACAATAATAACTGCCTTCGTAGGCTACGTCCTCCCCTGAGGACAGATATCCTTT
TGAGGCGCCACCGTCATCACCAACCTCCTCTCAGCAATTCCTTACATTGGCAACTCCCTA
GTCCAATGACTCTGAGGAGGCTTTTCAGTAGACAATGCCACCCTCACCCGATTCTTTGCT
TTCCACTTCCTCCTCCCATTCATCATTGCAGCCATAACAATAATTCACCTAATCTTCCTA
CACGAAACCGGATCCACAAACCCGACAGGCCTAAACTCCGACACAGACAAAATTTCATTC
CACCCCTACTTTTCCTACAAAGACCTCCTAGGCTTTGCAATCCTACTTATTGCCCTAATC
ACCTTAGCCCTCTTTTCCCCTAACCTCCTTGGAGACCCAGATAACTTCACCCCCGCAAAC
CCCCTAGTGACACCCCCACATATTAAACCAGAATGATACTTCCTATTTGCTTATGCCATC
CTCCGATCAATTCCTAACAAACTAGGAGGTGTCCTCGCACTTCTTTTCTCCATCCTAATC
CTCATGCTCGTCCCAATCCTCCACACCTCAAAACTCCGAGCCCTCACTTTCCGGCCACTC
ACCCAATCTCTATTCTGGCTCCTAGTCGCAGATGTTATTATCTTAACTTGAATCGGAGGC
ATGCCTGTTGAACATCCATTCATCATCATTGGCCAAATCGCATCATTCCTCTACTTCGCT
ATCTTCCTTATTTTACTACCCACTGCCGGACTAGCAGAAAATAAAATACTTGCATAA
>H_pantostictus
ATGGCCAGCCTCCGAAAAACCCACCCCCTCCTAAAAATCGCAAATGACGCACTAATTGAC
CTCCCCGCACCCTCAAACATCTCTGTTTGATGAAATTTCGGCTCTCTACTAGGACTCTGC
CTCGCCGCCCAAATTTTAACAGGTTTATTCCTTGCAATACACTATACCTCCGATATCGCA
ACAGCCTTCTCATCCGTTGCCCACATCTGCCGAGATGTGAACTACGGTTGACTTATCCGT
AACATACACGCCAACGGCGCATCCTTTTTCTTCATCTGCATCTACCTCCACATCGGTCGA
GGACTGTACTACGGCTCTTTCCTCTACAAAGAAACATGAAACGTCGGCGTTATCCTCCTT
CTCTTAACAATAATAACTGCCTTCGTAGGCTACGTCCTCCCCTGAGGACAGATATCCTTT
TGAGGCGCCACCGTCATCACCAACCTCCTCTCCGCAATCCCTTACATTGGCAACTCCCTA
GTCCAATGACTCTGAGGAGGATTTTCAGTAGACAATGCCACCCTCACCCGATTCTTTGCT
TTCCACTTCCTCCTCCCATTCATCATTGCAGCCATAACAATAATTCACCTAATCTTCCTA
CACGAAACCGGATCCACAAACCCGGCAGGCCTAAACTCCGACACAGACAAAATTTCATTC
CACCCCTACTTCTCCTACAAAGACCTCCTAGGCTTTGCAATCCTACTTATTGCCCTAATC
ACCTTAGCCCTCTTTTCCCCTAACCTCCTTGGAGACCCAGATAACTTCACCCCCGCAAAC
CCCCTAGTGACACCCCCACATATTAAACCAGAATGATACTTCCTATTTGCTTACGCTATC
CTCCGATCAATTCCTAACAAACTAGGAGGTGTCCTCGCACTTCTCTTCTCCATCCTAATC
CTCATGCTCGTCCCAATCCTCCACACCTCAAAACTCCGAGCCCTCACCTTCCGGCCACTC
ACCCAATCTCTATTCTGACTCCTAGTCGCAGATGTTATTATCTTAACTTGAATCGGAGGC
ATGCCTGTTGAACACCCATTTATCATCATTGGTCAAATCGCATCATTCCTCTACTTCTCT
ATCTTCCTTATTTTTCTACCCACTGCCGGACTAGTAGAAAATAAAATACTTGCATAA
>H36_labridens_blue_76
GCAGCCTCGAAAGCCACCCCCTCCTAAAAATCGCAAATGACGCACTAATTGAC
CTCCCCGCACCCTCAAACATCTCTGTTTGATGAAATTTCGGCTCTCTACTAGGACTCTGC
CTCGCCGCCCAAATTTTAACAGGTTTATTCCTTGCAATACACTATACCTCCGATATCGCA
ACAGCCTTCTCATCCGTTGCCCACATCTGCCGAGATGTGAACTACGGTTGACTTATCCGT
AACATACACGCCAACGGCGCATCCTTTTTCTTCATCTGCATCTACCTCCACATCGGTCGA
GGACTGTACTACGGCTCTTTCCTCTACAAAGAAACATGAAACGTCGGCGTTATCCTCCTT
CTCTTAACAATAATAACTGCCTTCGTAGGCTACGTCCTCCCCTGAGGACAGATATCCTTT
TGAGGCGCCACCGTCATCACCAACCTCCTCTCCGCAATCCCTTACATTGGCAACTCCCTA
GTCCAATGACTCTGAGGAGGATTTTCAGTAGACAATGCCACCCTCACCCGATTCTTTGCT
TTCCACTTCCTCCTCCCATTCATCATTGCAGCCATAACAATAATTCACCTAATCTTCCTA
CACGAAACCGGATCCACAAACCCGGCAGGCCTAAACTCCGACACAGACAAAATTTCATTC
CACCCCTACTTCTCCTACAAAGACCTCCTAGGCTTTGCAATCCTACTTATTGCCCTAATC
ACCTTAGCCCTCTTTTCCCCTAACCTCCTTGGAGACCCAGATAACTTCACCCCCGCAAAC
CCCCTAGTGACACCCCCACATATTAAACCAGAATGATACTTCCTATTTGCTTACGCTATC
CTCCGATCGATTCCTAACAAACTAGGAGGTGTCCTCGCACTTCTTTTCTCCATCCTAATC
CTCATGCTCGTCCCAATCCTCCACACCTCAAAACTCCGAGCCCTCACCTTCCGGCCACTC
ACCCAATCTCTATTCTGACTCCTAGTCGCAGATGTTATTATCTTAACTTGAATCGGAGGC
ATGCCTGTCGAACACCCATTTATCATCATTGGTCAAATCGCATCATTCCTCTACTTCTCT
ATCTTCCTTATTWTCCTACCCACTGCCGGACTAGTAGAAAACAAAATACTTGCATA
>H37AR_labridens_blue_77
CCCCCTCCTAAAAATCGCAAATGACGCACTAATTGAC
CTCCCCGCACCCTCAAACATCTCTGTTTGATGAAATTTCGGCTCTCTACTAGGACTCTGC
CTCGCCGCCCAAATTTTAACAGGTTTATTCCTTGCAATACACTATACCTCCGATATCGCA
ACAGCCTTCTCATCCGTTGCCCACATCTGCCGAGACGTGAACTACGGTTGACTTATCCGT
AACATACACGCCAACGGCGCATCCTTTTTCTTCATCTGCATCTACCTCCACATCGGTCGA
GGACTGTACTACGGCTCTTTCCTCTACAAAGAAACATGAAACGTCGGCGTTATCCTCCTT
CTCTTAACAATAATAACTGCCTTCGTAGGCTACGTCCTCCCCTGAGGACAGATATCCTTT
TGAGGCGCCACCGTCATCACCAACCTCCTCTCCGCAATCCCTTACATTGGCAACTCCCTA
GTCCAATGACTCTGAGGAGGATTTTCAGTAGACAATGCCACCCTCACCCGATTCTTTGCT
TTCCACTTCCTCCTCCCATTCATCATTGCAGCCATAACAATAATTCACCTAATCTTCCTA
CACGAAACCGGATCCACAAACCCGGCAGGCCTAAACTCCGACACAGACAAAATTTCATTC
CACCCCTACTTCTCCTACAAAGACCTCCTAGGCTTTGCAATCCTACTTATTGCCCTAATC
ACCTTAGCCCTCTTTTCCCCTAACCTCCTTGGAGACCCAGATAACTTCACCCCCGCAAAC
CCCCTAGTGACACCCCCACATATTAAACCAGAATGATACTTCCTATTTGCTTACGCTATC
CTCCGATCAATTCCTAACAAACTAGGAGGTGTCCTCGCACTTCTTTTCTCCATCCTAATC
CTCATGCTCGTCCCAATCCTCCACACCTCAAAACTCCGAGCCCTCACCTTCCGGCCACTC
ACCCAATCTCTATTCTGACTCCTAGTCGCAGATGTTATTATCTTAACTTGAATCGGAGGC
ATGCCTGTCGAACACCCATTTATCATCATTGGTCAAATCGCATCATTCCTCTACTTCTCT
ATCTTCCTTATTTTTCTACCCACTGCCGGACTAGTAGAAAACAAAATACTTGCATA
>H39RA_labridens_blue_78
CCCCCTCCTAAAAATCGCAAATGACGCACTAATTGAC
CTCCCCGCACCCTCAAACATCTCTGTTTGATGAAATTTCGGCTCTCTACTAGGACTCTGC
CTCGCCGCCCAAATTTTAACAGGTTTATTCCTTGCAATACACTATACCTCCGATATCGCA
ACAGCCTTCTCATCCGTTGCCCACATCTGCCGAGATGTGAACTACGGTTGACTTATCCGT
AACATACACGCCAACGGCGCATCCTTTTTCTTCATCTGCATCTACCTCCACATCGGTCGA
GGACTGTACTACGGCTCTTTCCTCTACAAAGAAACATGAAACGTCGGCGTTATCCTCCTT
CTCTTAACAATAATAACTGCCTTCGTAGGCTACGTCCTCCCCTGAGGACAGATATCCTTT
TGAGGCGCCACCGTCATCACCAACCTCCTCTCCGCAATCCCTTACATTGGCAACTCCCTA
GTCCAATGACTCTGAGGAGGATTTTCAGTAGACAATGCCACCCTCACCCGATTCTTTGCT
TTCCACTTCCTCCTCCCATTCATCATTGCAGCCATAACAATAATTCACCTAATCTTCCTA
CACGAAACCGGATCCACAAACCCGGCAGGCCTAAACTCCGACACAGACAAAATTTCATTC
CACCCCTACTTCTCCTACAAAGACCTCCTAGGCTTTGCAATCCTACTTATTGCCCTAATC
ACCTTAGCCCTCTTTTCCCCTAACCTCCTTGGAGACCCAGATAACTTCACCCCCGCAAAT
CCCCTAGTGACACCCCCACATATTAAACCAGAATGATACTTCCTATTTGCTTACGCTATC
CTCCGATCAATTCCTAACAAACTAGGAGGTGTCCTCGCACTTCTTTTCTCCATCCTAATC
CTCATGCTCGTCCCAATCCTCCACACCTCAAAACTCCGAGCCCTCACCTTCCGGCCACTC
ACCCAATCTCTATTCTGACTCCTAGTCGCAGATGTTATTATCTTAACTTGAATCGGAGGC
ATGCCTGTCGAACACCCATTTATCATCATTGGTCAAATCGCATCATTCCTCTACTTCTCT
ATCTTCCTTATTTTTCTACCCACTGCCGGACTAGTAGAAAACAAAATACTTGCATA
>H38_labridens_blue_77
CCACCCCCTCCTAAAAATCGCAAATGACGCACTAATTGAC
CTCCCCGCACCCTCAAACATCTCTGTTTGATGAAATTTCGGCTCTCTACTAGGACTCTGC
CTCGCCGCCCAAATTTTAACAGGTTTATTCCTTGCAATACACTATACCTCCGATATCGCA
ACAGCCTTCTCATCCGTTGCCCACATCTGCCGAGATGTGAACTACGGTTGACTTATCCGT
AACATACACGCCAACGGCGCATCCTTTTTCTTCATCTGCATCTACCTCCACATCGGTCGA
GGACTGTACTACGGCTCTTTCCTCTACAAAGAAACATGAAACGTCGGCGTTATCCTCCTT
CTCTTAACAATAATAACTGCCTTCGTAGGCTACGTCCTCCCCTGAGGACAGATATCCTTT
TGAGGCGCCACCGTCATCACCAACCTCCTCTCCGCAATCCCTTACATTGGCAACTCCCTA
GTCCAATGACTCTGAGGAGGATTTTCAGTAGACAATGCCACCCTCACCCGATTCTTTGCT
TTCCACTTCCTCCTCCCATTCATCATTGCAGCCATAACAATAATTCACCTAATCTTCCTA
CACGAAACCGGATCCACAAACCCGGCAGGCCTAAACTCCGACACAGACAAAATTTCATTC
CACCCCTACTTCTCCTACAAAGACCTCCTAGGCTTTGCAATCCTACTTATTGCCCTAATC
ACCTTAGCCCTCTTTTCCCCTAACCTCCTTGGAGACCCAGATAACTTCACCCCCGCAAAC
CCCCTAGTGACACCCCCACATATTAAACCAGAATGATACTTCCTATTTGCTTACGCTATC
CTCCGATCAATTCCTAACAAACTAGGAGGTGTCCTCGCACTTCTTTTCTCCATCCTAATC
CTCATGCTCGTCCCAATCCTCCACACCTCAAAACTCCGAGCCCTCACCTTCCGGCCACTC
ACCCAATCTCTATTCTGACTCCTAGTCGCAGATGTTATTATCTTAACTTGAATCGGAGGC
ATGCCTGTCGAACACCCATTTATCATCATTGGTCAAATCGCATCATTCCTCTACTTCTCT
ATCTTCCTTATTTTTCTACCCACTGCCGGACTAGTAGAAAACAAAATACTTGCATA
>H47_steindachneri_84
AAAAGCCCACCCCCTCCTAAAAATCGCAAATGACGCACTAATTGAC
CTCCCCGCACCCTCAAACATCTCTGTTTGATGAAATTTCGGCTCTCTACTAGGACTCTGC
CTCGCCGCCCAAATTTTAACAGGTTTATTCCTTGCAATACACTATACCTCCGATATCGCA
ACAGCCTTCTCATCCGTTGCCCACATCTGCCGAGATGTGAACTACGGTTGACTTATCCGC
AACATACACGCCAACGGCGCATCTTTCTTCTTCATCTGCATCTACCTCCACATCGGTCGA
GGGCTGTACTACGGCTCTTTCCTCTACAAAGAAACATGAAACGTCGGCGTTATTCTCCTT
CTCTTAACAATAATAACTGCCTTCGTAGGCTACGTCCTCCCCTGAGGACAGATATCCTTT
TGAGGCGCCACCGTCATCACCAACCTCCTCTCAGCAATTCCTTACATTGGCAACTCCCTA
GTCCAATGACTCTGAGGAGGCTTTTCAGTAGACAATGCCACCCTCACCCGATTCTTTGCT
TTCCACTTCCTCCTCCCATTCATCATTGCAGCCATAACAATAATTCACCTAATCTTCCTA
CACGAAACCGGATCCACAAACCCGACAGGCCTAAACTCCGACACAGACAAAATTTCATTC
CACCCCTACTTTTCCTACAAAGACCTCCTAGGCTTTGCAATCCTACTTATTGCCCTAATC
ACCTTAGCCCTCTTTTCCCCTAACCTCCTTGGAGACCCAGATAACTTCACCCCCGCAAAC
CCCCTAGTGACACCCCCACATATTAAACCAGAATGATACTTCCTATTTGCTTATGCCATC
CTCCGATCAATTCCTAACAAACTAGGAGGTGTCCTCGCACTTCTTTTCTCCATCCTAATC
CTCATGCTCGTCCCAATCCTCCACACCTCAAAACTCCGAGCCCTCACTTTCCGGCCACTC
ACCCAATCTCTATTCTGGCTCCTAGTCGCAGATGTTATTATCTTAACTTGAATCGGAGGC
ATGCCTGTTGAACATCCATTCATCATCATTGGCCAAATCGCATCATTCCTCTACTTCGCT
ATCTTCCTTATTTTACTACCCACTGCCGGACTAGCAGAAAATAAAATACTTGCATA
>H48_steindachneri_84
AGCCACCCCCTCCTAAAAATCGCAAATGACGCACTAATTGAC
CTCCCCGCACCCTAAACATCTCTGTTTGATGAAATTTCGGCTCTCTACTAGGACTCTGC
CTCGCCGCCCAAATTTTAACAGGTTTATTCCTTGCAATACACTATACCTCCGATATCGCA
ACAGCCTTCTCATCCGTTGCCCACATCTGCCGAGATGTGAACTACGGTTGACTTATCCGC
AACATACACGCCAACGGCGCATCTTTCTTCTTCATCTGCATCTACCTCCACATCGGTCGA
GGGCTGTACTACGGCTCTTTCCTCTACAAAGAAACATGAAACGTCGGCGTTATTCTCCTT
CTCTTAACAATAATAACTGCCTTCGTAGGCTACGTCCTCCCCTGAGGACAGATATCCTTT
TGAGGCGCCACCGTCATCACCAACCTCCTCTCAGCAATTCCTTACATTGGCAACTCCCTA
GTCCAATGACTCTGAGGAGGCTTTTCAGTAGACAATGCCACCCTCACCCGATTCTTTGCT
TTCCACTTCCTCCTCCCATTCATCATTGCAGCCATAACAATAATTCACCTAATCTTCCTA
CACGAAACCGGATCCACAAACCCGACAGGCCTAAACTCCGACACAGACAAAATTTCATTC
CACCCCTACTTTTCCTACAAAGACCTCCTAGGCTTTGCAATCCTACTTATTGCCCTAATC
ACCTTAGCCCTCTTTTCCCCTAACCTCCTTGGAGACCCAGATAACTTCACCCCCGCAAAC
CCCCTAGTGACACCCCCACATATTAAACCAGAATGATACTTCCTATTTGCTTATGCCATC
CTCCGATCAATTCCTAACAAACTAGGAGGTGTCCTCGCACTTCTTTTCTCCATCCTAATC
CTCATGCTCGTCCCAATCCTCCACACCTCAAAACTCCGAGCCCTCACTTTCCGGCCACTC
ACCCAATCTCTATTCTGGCTCCTAGTCGCAGATGTTATTATCTTAACTTGAATCGGAGGC
ATGCCTGTTGAACATCCATTCATCATCATTGGCCAAATCGCATCATTCCTCTACTTCGCT
ATCTTCCTTATTTTACTACCCACTGCCGGACTAGCAGAAAATAAAATACTTGCATA
>H19_cf_labridens_Tamul_84_H22
CACCCCCTCCTAAAAATCGCAAATGACGCACTAATTGAC
CTCCCCGCACCCTCAAACATCTCTGTTTGATGAAATTTCGGCTCTCTACTAGGACTCTGC
CTCGCCGCCCAAATTTTAACAGGTTTATTCCTTGCAATACACTATACCTCCGATATCGCA
ACAGCCTTCTCATCCGTTGCCCACATCTGCCGAGATGTGAACTACGGTTGACTTATCCGC
AACATACACGCCAACGGCGCATCTTTCTTCTTCATCTGCATCTACCTCCACATCGGTCGA
GGGCTGTACTACGGCTCTTTCCTCTACAAAGAAACATGAAACGTCGGCGTTATTCTCCTT
CTCTTAACAATAATAACTGCCTTCGTAGGCTACGTCCTCCCCTGAGGACAGATATCCTTT
TGAGGCGCCACCGTCATCACCAACCTCCTCTCAGCAATTCCTTACATTGGCAACTCCCTA
GTCCAATGACTCTGAGGAGGCTTTTCAGTAGACAATGCCACCCTCACCCGATTCTTTGCT
TTCCACTTCCTCCTCCCATTCATCATTGCAGCCATAACAATAATTCACCTAATCTTCCTA
CACGAAACCGGATCCACAAACCCGACAGGCCTAAACTCCGACACAGACAAAATTTCATTC
CACCCCTACTTTTCCTACAAAGACCTCCTAGGCTTTGCAATCCTACTTATTGCCCTAGTC
ACCTTAGCCCTCTTTTCCCCTAACCTCCTTGGAGACCCAGATAACTTCACCCCCGCAAAC
CCCCTAGTGACACCCCCACATATTAAACCAGAATGATACTTCCTATTTGCTTATGCCATC
CTCCGATCAATTCCTAACAAACTAGGAGGGGTCCTCGCACTTCTTTTCTCCATCCTAATC
CTCATGCTCGTCCCAATCCTCCACACCTCAAAACTCCGAGCCCTCACTTTCCGGCCACTC
ACCCAATCTCTATTCTGGCTCCTAGTCGCAGATGTTATTATCTTAACTTGAATCGGAGGC
ATGCCTGTTGAACATCCATTCATCATCATTGGCCAAATCGCATCATTCCTCTACTTCTCT
ATCTTCCTTATTTTACTACCCACTGCCGGACTAGCAGAAAATAAAATACTTGCATA
>H44_poor_pantostictus_80
CACCCCCTCCTAAAAATCGCAAATGACGCACTAATTGAC
CTCCCCGCACCCTCRAACATCTCTGTTTGATGAAATTTCGGCTCTCTACTAGGACTCTGC
CTCGCCGCCCAAATTTTAACAGGTTTATTCCTTGCAATACACTATACCTCCGATATCGCA
ACAGCCTTCTCATCCGTTGCCCACATCTGCCGAGATGTGAACTACGGTTGACTTATCCGT
AACATACACGCCAACGGCGCATCCTTTTTCTTCATCTGCATCTACCTCCACATCGGTCGA
GGACTGTACTACGGCTCTTTCCTCTACAAAGAAACATGAAACGTCGGCGTTATCCTCCTT
CTCTTAACAATAATAACTGCCTTCGTAGGCTACGTCCTCCCCTGAGGACAGATATCCTTT
TGAGGCGCCACCGTCATCACCAACCTCCTCTCCGCAATCCCTTACATTGGCAACTCCCTA
GTCCAATGACTCTGAGGAGGATTTTCAGTAGACAATGCCACCCTCACCCGATTCTTTGCT
TTCCACTTCCTCCTCCCATTCATCATTGCAGCCATAACAATAATTCACCTAATCTTCCTA
CACGAAACCGGATCCACAAACCCGGCAGGCCTAAACTCCGACACAGACAAAATTTCATTC
CACCCCTACTTCTCCTACAAAGACCTCCTAGGCTTTGCAATCCTACTTATTGCCCTAATC
ACCTTAGCCCTCTTTTCCCCTAACGTCCTTGGAGACCCAGATAACTTCACCCCCGCAAAC
CCCCTAGTGACACCCCCACATATTAAACCAGAATGATACTTCSTATTTGCTTACGYTATC
CTCCGATCGATTCCTAACAAATWGGAGGTGTCCTCGCCTTCTTTTCTCCATCCTAATC
TCAGCTCGTCCCAATCCTCCACACTCAAAACTCCGAGCCCTCACCTTCCGGCCACTC
ACCCAATCTYTATTCTGACTCCTAGTGGCAGATGTTATTATMTTAACWTGAATCGGAGGC
ATGCCGTCGAACACCCATTTATCATCATTGGTCAAATGCATCATTCCTCTACTTCTCT
ATCTTCTTATTTTCCTACCCACTGCCGGAGTAGTAGAAAACAAAATA
>H25_cf_labridens_pantostictus
AAAAATCGCAAATGACGCACTATTGAC
CTCCCCGCACCCTCAAACATCTCTGTTTGATGAAATTTCGGCTCTCTACTAGGACTCTGC
CTCGCCGCCCAAATTTTAACAGGTTTATTCCTTGCAATACACTATACCTCCGATATCGCA
ACAGCCTTCTCATCCGTTGCCCACATCTGCCGAGATGTGAACTACGGTTGACTTATCCGT
AACATACACGCCAACGGCGCATCCTTTTTCTTCATCTGCATCTACCTCCACATCGGTCGA
GGACTGTACTACGGCTCTTTCCTCTACAAAGAAACATGAAACGTCGGCGTTATCCTCCTT
CTCTTAACAATAATAACTGCCTTCGTAGGCTACGTCCTCCCCTGAGGACAGATATCCTTT
TGAGGCGCCACCGTCATCACCAACCTCCTCTCCGCAATCCCTTACATTGGCAACTCCCTA
GTCCAATGACTCTGAGGAGGATTTTCAGTAGACAATGCCACCCTCACCCGATTCTTTGCT
TTCCACTTCCTCCTCCCATTCATCATTGCAGCCATAACAATAATTCACCTAATCTTCCTA
CACGAAACCGGATCCACAAACCCGGCAGGCCTAAACTCCGACACAGACAAAATTTCATTC
CACCCCTACTTCTCCTACAAAGACCTCCTAGGCTTTGCAATCCTACTTATTGCCCTAATC
ACCTTAGCCCTCTTTTCCCCTAACCTCCTTGGAGACCCAGATAACTTCACCCCCGCAAAT
CCCCTAGTGACACCCCCACATATTAAACCAGAATGATACTTCCTATTTGCTTACGCTATC
CTCCGATCAATTCCTAACAAACTAGGAGGTGTCCTCGCACTTCTTTTCTCCATCCTAATC
CTCATGCTCGTCCCAATCCTCCACACCTCAAAACTCCGAGCCCTCACCTTCCGGCCACTC
ACCCAATCTCTATTCTGACTCCTAGTCGCAGATGTTATTATCTTAACTTGAATCGGAGGC
ATGCCTGTCGAACACCCATTTATCATCATTGGTCAAATCGCATCATTCCTCTACTTCTCT
ATCTTCCTTATTTTTCTACCCACTGCCGGACTAGTAGAAAACAAAATACTTGCA
>88857U_H_carpintis
AGCCTCCGAAAAACCCATCCCCTCCTAAAAATCGCAAATGACGCACTAATCGAT
CTCCCCGCACCCTCAAACATCTCTGTTTGATGAAACTTCGGCTCCCTACTAGGGCTCTGT
CTCGCCGCCCAAATTTTAACAGGCCTATTCCTTGCAATACACTACACTTCCGATATCGCA
ACAGCCTTCTCATCCGTTGCCCACATCTGCCGAGATGTAAATTATGGCTGACTAATCCGC
AACATACACGCCAACCTTTCTTCTTTATCTGCATTTACCTTCACATCGGTCGA
GGACTATACTACGGCTCTTACCTCTACAAAGAAACATGGAACGTCGGCGTTGTTCTCCTC
CTCTTAACAATAATAACCGCATTCGTAGGCTACGTCCTCCCCTGAGGACAAATATCCTTT
TGAGGTGCCACCGTTATCACCAACCTTCTCTCCGCAATCCCTTACATCGGCAACTCCCTA
GTCCAATGACTCTGAGGAGGCTTTTCAGTAGACAATGCCACCCTCACCCGATTCTTTGCC
TTCCACTTCCTCCTGCCATTCATCATTGCAGCCATAACAATAATTCACCTAATCTTCCTC
CACGAAACCGGATCAACAAACCCAGCAGGCTTAAACTCCGACACAGACAAAATTTCATTC
CCCCCCTACTTCTCCTACAAAGATCTGCTAGGCTTTGCAATCCTACTTATCGCCCTAATC
ACCTTAGCCCTCTTTCCCTAACCTCCTAGGAGACCCAGATAACTTCACCCGCAAAC
CCCCTAGTCACACCCCCACATATCAAACCAGAATGATACTTCCTATTTGCTTACGCCATC
CTCCGATCAATCCCCAACAAACTAGGAGGTGTCCTTGCACTTCTTTTCTCCATCCTAATC
CTCATACTCGTCCCAATCCTCCATACCTCAAAACTCCGAGCCCTCACCTTCCGGCCACTC
ACCCAATTCCTATTCTGGCTTCTAGTTGCGGACGTCATTATCTTAACTTGAATCGGAGGC
ATGCCTGTTGAACATCCATTTATCGTCATCGGCCAAGT

>H52_tamasopoensis_88
AAATGATGCACTAATCGAT
CTCCCCGCACCCTCAAACATCTCTGTTTGATGAAACTTCGGCTCCCTACTAGGGCTCTGT
CTCGCCGCCCAAATTTTAACAGGCCTATTCCTTGCAATACACTACACTTCCGATATCGCA
ACAGCCTTCTCATCCGTTGCCCACATCTGCCGAGATGTAAATTATGGCTGACTAATCCGC
AACATACACGCCAACGGCGCATCTTTCTTCTTTATCTGCATTTACCTCCACATCGGTCGA
GGACTATACTACGGCTCTTACCTCTACAAAGAAACATGGAACGTCGGCGTTGTTCTCCTC
CTCTTAACAATAATAACCGCATTCGTAGGCTACGTCCTCCCCTGAGGACAAATATCCTTT
TGAGGTGCCACCGTTATCACCAACCTTCTCTCCGCAATCCCTTACATCGGCAACTCCCTA
GTCCAATGACTCTGAGGAGGCTTTTCAGTAGACAATGCCACCCTCACCCGATTCTTTGCC
TTCCACTTCCTCCTGCCATTCATCATTGCAGCCATAACAATAATTCACCTAATCTTCCTC
CACGAAACCGGATCAACAAACCCAGCAGGCTTAAACTCCGACACAGACAAAATTTCATTC
CACCCCTACTTCTCCTACAAAGATCTGCTAGGCTTTGCAATCCTACTTATCGCCCTAATC
ACCTTAGCCCTCTTTTCCCCTAACCTCCTAGGAGACCCAGATAACTTCACCCCCGCAAAC
CCCCTAGTCACACCCCCACATATCAAACCAGAATGATACTTCCTATTTGCTTACGCCATC
CTCCGATCAATCCCCAACAAACTAGGAGGTGTCCTCGCACTTCTTTCCTCCATCCTAATC
CTCATACTCGTCCCAATCCTCCATACCTCAAAACTCCGAGCCCTCACTTTCCGGCCACTC
ACCCAATTCCTATTCTGGCTTCTAGTTGCGGACGTCATTATCTTAACTTGAATCGGAGGC
ATGCCTGTTGAACATCCATTTATCGTCATCGGCCAAGTCGCATCATTCCTCTACTTCTTT
ATTTTCCTTAT
>H17_cf_carpintis_83
T
CTCCCCGCACCCTAAACATCTCTGTTTGATGAAACTTCGGCTCCCTACTAGGGCTCTGT
CTCGCCGCCCAAATTTTAACAGGCCTATTCCTTGCAATACACTACACTTCCGATATCACG
ACAGCCTTCTCATCCGTTGCCCACATCTGCCGAGATGTAAATTATGGCTGACTAATCCGC
AACATACACGCCAACGGCGCATCTTTCTTCTTTATCTGCATTTACCTTCACATCGGTCGA
GGACTATACTACGGCTCTTACCTCTACAAAGAAACATGGAACGTCGGCGTTGTTCTCCTC
CTCTTAACAATAATAACCGCATTCGTAGGCTACGTCCTCCCCTGAGGACAAATATCCTTT
TGAGGTGCCACCGTTATCACCAACCTTCTCTCCGCAATCCCTTACATCGGCAACTCCCTA
GTCCAATGACTCTGAGGAGGCTTTTCAGTAGACAATGCCACCCTCACCCGATTCTTTGCC
TTCCACTTCCTCCTGCCATTCATCATTGCAGCCATAACAATAATCCACCTAATCTTCCTC
CACGAAACCGGATCAACAAACCCAGCAGGCTTAAACTCCGACACAGACAAAATTTCATTC
CACCCCTACTTCTCCTACAAAGATCTGCTAGGCTTTGCAATCCTACTTATCGCCCTAATC
ACCTTAGCCCTCTTTTCCCCTAACCTCCTAGGAGACCCAGATAACTTCACCCCCGCTAAC
CCCCTAGTCACACCCCCACATATCAAACCAGAATGATACTTCCTATTTGCTTACGCCATC
CTCCGATCAATCCCCAACAAACTAGGAGGTGTCCTCGCACTTCTTTTCTCCATCCTAATC
CTCATACTCGTCCCAATCCTCCATACCTCAAAACTCCGAGCCCTCACCTTCCGGCCACTC
ACCCAATTCCTATTCTGGCTTCTAGTTGCGGACGTCATTATCTTAACTTGAATCGGAGGC
ATGCCTGTTGAACATCCATTTATCGTCATCGGCCAAGTCGCATCATTCCTCTACTTCTTT
ATTTTCCTTAT
>H14_carpintis_89_H16_carpintis
T
CTCCCCGCACCCTAAACATCTCTGTTTGATGAAACTTCGGCTCCCTACTAGGGCTCTGT
CTCGCCGCCCAAATTTTAACAGGCCTATTCCTTGCAATACACTACACTTCCGATATCGCA
ACAGCCTTCTCATCCGTTGCCCACATCTGCCGAGATGTAAATTATGGCTGACTAATCCGC
AACATACACGCCAACGGCGCATCTTTCTTCTTTATCTGCATTTACCTTCACATCGGTCGA
GGACTATACTACGGCTCTTACCTCTACAAAGAAACATGGAACGTCGGCGTTGTTCTCCTC
CTCTTAACAATAATAACCGCATTCGTAGGCTACGTCCTCCCCTGAGGACAAATATCCTTT
TGAGGTGCCACCGTTATCACCAACCTTCTCTCCGCAATCCCTTACATCGGCAACTCCCTA
GTCCAATGACTCTGAGGAGGCTTTTCAGTAGACAATGCCACCCTCACCCGATTCTTTGCC
TTCCACTTCCTCCTGCCATTCATCATTGCAGCCATAACAATAATTCACCTAATCTTCCTC
CACGAAACCGGATCAACAAACCCAGCAGGCTTAAACTCCGACACAGACAAAATTTCATTC
CACCCCTACTTCTCCTACAAAGATCTGCTAGGCTTTGCAATCCTACTTATCGCCCTAATC
ACCTTAGCCCTCTTTTCCCCTAACCTCCTAGGAGACCCAGATAACTTCACCCCCGCAAAC
CCCCTAGTCACACCCCCACATATCAAACCAGAATGATACTTCCTATTTGCTTACGCCATC
CTCCGATCAATCCCCAACAAACTAGGAGGTGTCCTTGCACTTCTTTTCTCCATCCTAATC
CTCATACTCGTCCCAATCCTCCATACCTCAAAACTCCGAGCCCTCACCTTCCGGCCACTC
ACCCAATTCCTATTCTGGCTTCTAGTTGCGGACGTCATTATCTTAACTTGAATCGGAGGC
ATGCCTGTTGAACATCCATTTATCGTCATCGGCCAAGTCGCATCATTCCTCTACTTCTTT
ATTTTCCTTAT
>H51_tamasopoensis_87

AAACATCTCTGTTTGATGAAACTTCGGCTCCCTACTAGGGCTCTGT
CTCGCCGCCCAAATTTTAACAGGCCTATTCCTTGCAATACACTACACTTCCGATATCGCA
ACAGCCTTCTCATCCGTTGCCCACATCTGCCGAGATGTAAATTATGGCTGACTAATCCGC
AACATACACGCCAACGGCGCATCTTTCTTCTTTATCTGCATTTACCTCCACATCGGTCGA
GGACTATACTACGGCTCTTACCTCTACAAAGAAACATGGAACGTCGGCGTTGTTCTCCTC
CTCTTAACAATAATAACCGCATTCGTAGGCTACGTCCTCCCCTGAGGACAAATATCCTTT
TGAGGTGCCACCGTTATCACCAACCTTCTCTCCGCAATCCCTTACATCGGCAACTCCCTA
GTCCAATGACTCTGAGGAGGCTTTTCAGTAGACAATGCCACCCTCACCCGATTCTTTGCC
TTCCACTTCCTCCTGCCATTCATCATTGCAGCCATAACAATAATTCACCTAATCTTCCTC
CACGAAACCGGATCAACAAACCCAGCAGGCTTAAACTCCGACACAGACAAAATTTCATTC
CACCCCTACTTCTCCTACAAAGATCTGCTAGGCTTTGCAATCCTACTTATCGCCCTAATC
ACCTTAGCCCTCTTTTCCCCTAACCTCCTAGGAGACCCAGATAACTTCACCCCCGCAAAC
CCCCTAGTCACACCCCCACATATCAAACCAGAATGATACTTCCTATTTGCTTACGCCATC
CTCCGATCAATCCCCAACAAACTAGGAGGTGTCCTCGCACTTCTTTCCTCCATCCTAATC
CTCATACTCGTCCCAATCCTCCATACCTCAAAACTCCGAGCCCTCACTTTCCGGCCACTC
ACCCAATTCCTATTCTGGCTTCTAGTTGCGGACGTCATTATCTTAACTTGAATCGGAGGC
ATGCCTGTTGAACATCCATTTATCGTCATCGGCCAAGTCGCATCATTCCTCTACTTCTTT
ATTTTCCTTAT
>H12_carpintis_81

AAACATCTCTGTTTGATGAAACTTCGGCTCCCTACTAGGGCTCTGT
CTCGCCGCCCAAATTTTAACAGGCTATTCCTTGCAATACACTACACTTCCGATATCACG
ACAGCCTTCTCATCCGTTGCCCACATCTGCCGAGATGTAAATTATGGCTGACTAATCCGC
AACATACACGCCAACGGCGCATCTTTCTTCTTTATCTGCATTTACCTTCACATCGGTCGA
GGACTATACTACGGCTCTTACCTCTACAAAGAAACATGGAACGTCGGCGTTGTTCTCCTC
CTCTTAACAATAATAACCGCATTCGTAGGCTACGTCCTCCCCTGAGGACAAATATCCTTT
TGAGGTGCCACCGTTATCACCAACCTTCTCTCCGCAATCCCTTACATCGGCAACTCCCTA
GTCCAATGACTCTGAGGAGGCTTTTCAGTAGACAATGCCACCCTCACCCGATTCTTTGCC
TTCCACTTCCTCCTGCCATTCATCATTGCAGCCATAACAATAATCCACCTAATCTTCCTC
CACGAAACCGGATCAACAAACCCAGCAGGCTTAAACTCCGACACAGACAAAATTTCATTC
CACCCCTACTTCTCCTACAAAGATCTGCTAGGCTTTGCAATCCTACTTATCGCCCTAATC
ACCTTAGCCCTCTTTTCCCCTAACCTCCTAGGAGACCCAGATAACTTCACCCCCGCTAAC
CCCCTAGTCACACCCCCACATATCAAACCAGAATGATACTTCCTATTTGCTTACGCCATC
CTCCGATCAATCCCCAACAAACTAGGAGGTGTCCTCGCACTTCTTTTCTCCATCCTAATC
CTCATACTCGTCCCAATCCTCCATACCTCAAAACTCCGAGCCCTCACCTTCCGGCCACTC
ACCCAATTCCTATTCTGGCTTCTAGTTGCGGACGTCATTATCTTAACTTGAATCGGAGGC
ATGCCTGTTGAACATCCATTTATCGTCATCGGCCAAGTCGCATCATTCCTTACTTCTTT
ATTTTCCTTAT
>H15_carpintis_90
-
AAACATCTCTGTTTGATGAAACTTCGGCTCCCTACTAGGGCTCTGT
CTCGCCGCCCAAATTTTAACAGGCTATTCCTTGCAATACACTACACTTCCGATATCGCA
ACAGCCTTCTCATCCGTTGCCCACATCTGCCGAGATGTAAATTATGGCTGACTAATCCGC
AACATACACGCCAACGGCGCATCTTTCTTCTTTATCTGCATTTACCTTCACATCGGTCGA
GGACTATACTACGGCTCTTACCTCTACAAAGAAACATGGAACGTCGGCGTTGTTCTCCTC
CTCTTAACAATAATAACCGCATTCGTAGGCTACGTCCTCCCCTGAGGACAAATATCCTTT
TGAGGTGCCACCGTTATCACCAACCTTCTCTCCGCAATCCCTTACATCGGCAACTCCCTA
GTCCAATGACTCTGAGGAGGCTTTTCAGTAGACAATGCCACCCTCACCCGATTCTTTGCC
TTCCACTTCCTCCTGCCATTCATCATTGCAGCCATAACAATAATTCACCTAATCTTCCTC
CACGAAACCGGATCAACAAACCCAGCAGGCTTAAACTCCGACACAGACAAAATTTCATTC
CACCCCTACTTCTCCTACAAAGATCTGCTAGGCTTTGCAATCCTACTTATCGCCCTAATC
ACCTTAGCCCTCTTTTCCCCTAACCTCCTAGGAGACCCAGATAACTTCACCCCCGCAAAC
CCCCTAGTCACACCCCCACATATCAAACCAGAATGATACTTCCTATTTGCTTACGCCATC
CTCCGATCAATCCCCAACAAACTAGGAGGTGTCCTTGCACTTCTTTTCTCCATCCTAATC
CTCATACTCGTCCCAATCCTCCATACCTCAAAACTCCGAGCCCTCACCTTCCGGCCACTC
ACCCAATTCCTATTCTGGCTTCTAGTTGCGGACGTCATTATCTTAACTTGAATCGGAGGC
ATGCCTGTTGAACATCCATTTATCGTCATCGGCCAAGTCGCATCATTCCTCTACTTCTTT
ATTTTCCTTAT
>H11_carpintis_80

AAACATCTCTGTTTGATGAAACTTCGGCTCCCTACTAGGGCTCTGT
CTCGCCGCCCAAATTTTAACAGGCCTATTCCTTGCAATACACTACACTTCCGATATCGCA
ACAGCCTTCTCATCCGTTGCCCACATCTGCCGAGATGTAAATTATGGCTGACTAATCCGC
AACATACACGCCAACGGCGCATCTTTCTTCTTTATCTGCATTTACCTTCACATCGGTCGA
GGACTATACTACGGCTCTTACCTCTACAAAGAAACATGGAACGTCGGCGTTGTTCTCCTC
CTCTTAACAATAATAACCGCATTCGTAGGCTACGTCCTCCCCTGAGGACAAATATCCTTT
TGAGGTGCCACCGTTATTACCAACCTTCTCTCCGCAATCCCTTACATCGGCAACTCCCTA
GTCCAATGACTCTGAGGAGGCTTTTCAGTAGACAATGCCACCCTCACCCGATTCTTTGCC
TTCCACTTCCTCCTGCCATTCATCATTGCAGCCATAACAATAATTCACCTAATCTTCCTC
CACGAAACCGGATCAACAAACCCAGCAGGCTTAAACTCCGACACAGACAAAATTTCATTC
CACCCCTACTTCTCCTACAAAGATCTGCTAGGCTTTGCAATCCTACTTATCGCCCTAATC
ACCTTAGCCCTCTTTTCCCCTAACCTCCTAGGAGACCCAGATAACTTCACCCCCGCAAAC
CCCCTAGTCACACCCCCACATATCAAACCAGAATGATACTTCCTATTTGCTTACGCCATC
CTCCGATCAATCCCCAACAAACTAGGAGGTGTCCTCGCACTTCTTTTCTCCATCCTAATC
CTCATACTCGTCCCAATCCTCCATACCTCAAAACTCCGAGCCCTCACCTTCCGGCCACTC
ACCCAATTCCTATTCTGGCTTCTAGTTGCGGACGTCATTATCTTAACTTGAATCGGAGGC
ATGCCTGTTGAACATCCATTTATCGTCATCGGCCAAGTCGCATCATTCCTCTACTTCTTT
ATTTTCCTTAT
>H59_carpintis_90

AACATCTCTGTTTGATGAAACTTCGGCTCCCTACTAGGGCTCTGT
CTCGCCGCCCAAATTTTAACAGGCCTATTCCTTGCAATACACTACACTTCCGATATCGCA
ACAGCCTTCTCATCCGTTGCCCACATCTGCCGAGATGTAAATTATGGCTGACTAATCCGC
AACATACACGCCAACGGCGCATCTTTCTTCTTTATCTGCATTTACCTTCACATCGGTCGA
GGACTATACTACGGCTCTTACCTCTACAAAGAAACATGGAACGTCGGCGTTGTTCTCCTC
CTCTTAACAATAATAACCGCATTCGTAGGCTACGTCCTCCCCTGAGGACAAATATCCTTT
TGAGGTGCCACCGTTATCACCAACCTTCTCTCCGCAATCCCTTACATCGGCAACTCCCTA
GTCCAATGACTCTGAGGAGGCTTTTCAGTAGACAATGCCACCCTCACCCGATTCTTTGCC
TTCCACTTCCTCCTGCCATTCATCATTGCAGCCATAACAATAATTCACCTAATCTTCCTC
CACGAAACCGGATCAACAAACCCAGCAGGCTTAAACTCCGACACAGACAAAATTTCATTC
CACCCCTACTTCTCCTACAAAGATCTGCTAGGCTTTGCAATCCTACTTATCGCCCTAATC
ACCTTAGCCCTCTTTTCCCCTAACCTCCTAGGAGACCCAGATAACTTCACCCCCGCAAAC
CCCCTAGTCACACCCCCACATATCAAACCAGAATGATACTTCCTATTTGCTTACGCCATC
CTCCGATCAATCCCCAACAAACTAGGAGGTGTCCTTGCACTTCTTTTCTCCATCCTAATC
CTCATACTCGTCCCAATCCTCCATACCTCAAAACTCCGAGCCCTCACCTTCCGGCCACTC
ACCCAATTCCTATTCTGGCTTCTAGTTGCGGACGTCATTATCTTAACTTGAATCGGAGGC
ATGCCTGTTGAACATCCATTTATCGTCATCGGCCAAGTCGCATCATTCCTCTACTTCTTT
ATTTTCCTTAT
>H8_carpintis_77

AAACATCTCTGTTTGATGAAACTTCGGCTCCCTACTAGGGCTCTGT
CTCGCCGCCCAAATTTTAACAGGCTATTCCTTGCAATACACTACACTTCCGATATCGCA
ACAGCCTTCTCATCCGTTGCCCACATCTGCCGAGATGTAAATTATGGCTGACTAATCCGC
AACATACACGCCAACGGCGCATCTTTCTTCTTTATCTGCATTTACCTCCACATCGGTCGA
GGACTGTACTACGGCTCTTACCTCTACAAAGAAACATGGAACGTCGGCGTTATTCTCCTC
CTCTTAACAATAATAACCGCATTCGTAGGCTACGTCCTCCCCTGAGGACAAATATCCTTT
TGAGGTGCCACCGTTATCACCAACCTTCTCTCCGCAATCCCTTACATCGGCAACTCCCTA
GTCCAATGACTCTGAGGAGGCTTTTCAGTAGACAATGCCACCCTCACCCGATTCTTTGCC
TTCCACTTCCTCCTGCCATTCATCATTGCAGCCATAACAATAATTCACCTAATCTTCCTC
CACGAAACCGGATCAACAAACCCAGCAGGCTTAAACTCCGACACAGACAAAATTTCATTC
CACCCCTACTTCTCCTACAAAGATCTGCTAGGCTTTGCAATCCTACTTATCGCCCTAATC
ACCTTAGCCCTCTTTTCCCCTAACCTCCTAGGAGACCCAGACAACTTCACCCCCGCAAAC
CCCCTAGTCACACCCCCACATATCAAACCAGAATGATACTTCCTATTTGCTTACGCCATC
CTCCGATCAATCCCCAACAAACTAGGAGGTGTCCTCGCACTTCTTTTCTCCATCCTAATC
CTCATACTCATCCCAATCCTCCATACCTCAAAACTCCGAGCCCTCACCTTCCGGCCACTC
ACCCAATTCCTATTCTGGCTTCTAGTTGCAGACGTCATTATCTTAACTTGAATCGGAGGC
ATGCCTGTTGAACATCCATTTATCATCATCGGCCAAGTCGCATCATTCCTTACTTCTTT
ATTTTCCTTAT
>H5_carpintis_76

AAACATCTCTGTTTGATGAAACTTCGGCTCCCTACTAGGGCTCTGT
CTCGCCGCCCAAATTTTAACAGGCCTATTCCTTGCAATACACTACACTTCCGATATCGCA
ACAGCCTTCTCATCCGTTGCCCACATCTGCCGAGATGTAAATTATGGCTGACTAATCCGC
AACATACACGCCAACGGCGCATCTTTCTTCTTTATCTGCATTTACCTCCACATCGGTCGA
GGACTGTACTACGGCTCTTACCTCTACAAAGAAACATGGAACGTCGGCGTTATTCTCCTC
CTCTTAACAATAATAACCGCATTCGTAGGCTACGTCCTCCCCTGAGGACAAATATCCTTT
TGAGGTGCCACCGTTATCACCAACCTTCTCTCCGCAATCCCTTACATCGGCAACTCCCTA
GTCCAATGACTCTGAGGAGGCTTTTCAGTAGACAATGCCACCCTCACCCGATTCTTTGCC
TTCCACTTCCTCCTGCCATTCATCATTGCAGCCATAACAATAATTCACCTAATCTTCCTC
CACGAAACCGGATCAACAAACCCAGCAGGCTTAAACTCCGACACAGACAAAATTTCATTC
CACCCCTACTTCTCCTACAAAGATCTGCTAGGCTTTGCAATCCTACTTATCGCCCTAATC
ACCTTAGCCCTCTTTTCCCCTAACCTCCTAGGAGACCCAGACAACTTCACCCCCGCAAAC
CCCCTAGTCACACCCCCACATATCAAACCAGAATGATACTTCCTATTTGCTTACGCCATC
CTCCGATCAATCCCCAACAAACTAGGAGGTGTCCTCGCACTTCTTTTCTCCATCCTAATC
CTCATACTCGTCCCAATCCTCCATACCTCAAAACTCCGAGCCCTCACCTTCCGGCCACTC
ACCCAATTCCTATTCTGGCTTCTAGTTGCAGACGTCATTATCTTAACTTGAATCGGAGGC
ATGCCTGTTGAACATCCATTTATCATCATCGGCCAAGTCGCATCATTCCTCTACTTCTTT
ATTTTCCTTA
>H7_carpintis_77_H55_carpintis

AACATCTCTGTTTGATGAAACTTCGGCTCCCTACTAGGGCTCTGT
CTCGCCGCCCAAATTTTAACAGGCCTATTCCTTGCAATACACTACACTTCCGATATCGCA
ACAGCCTTCTCATCCGTTGCCCACATCTGCCGAGATGTAAATTATGGCTGACTAATCCGC
AACATACACGCCAACGGCGCATCTTTCTTCTTTATCTGCATTTACCTCCACATCGGTCGA
GGACTGTACTACGGCTCTTACCTCTACAAAGAAACATGGAACGTCGGCGTTATTCTCCTC
CTCTTAACAATAATAACCGCATTCGTAGGCTACGTCCTCCCCTGAGGACAAATATCCTTT
TGAGGTGCCACCGTTATCACCAACCTTCTCTCCGCAATCCCTTACATCGGCAACTCCCTA
GTCCAATGACTCTGAGGAGGCTTTTCAGTAGACAATGCCACCCTCACCCGATTCTTTGCC
TTCCACTTCCTCCTGCCATTCATCATTGCAGCCATAACAATAATTCACCTAATCTTCCTC
CACGAAACCGGATCAACAAACCCAGCAGGCTTAAACTCCGACACAGACAAAATTTCATTC
CACCCCTACTTCTCCTACAAAGATCTGCTAGGCTTTGCAATCCTACTTATCGCCCTAATC
ACCTTAGCCCTCTTTTCCCCTAACCTCCTAGGAGACCCAGACAACTTCACCCCCGCAAAC
CCCCTAGTCACACCCCCACATATCAAACCAGAATGATACTTCCTATTTGCTTACGCCATC
CTCCGATCAATCCCCAACAAACTAGGAGGTGTCCTCGCACTTCTTTTCTCCATCCTAATC
CTCATACTCGTCCCAATCCTCCATACCTCAAAACTCCGAGCCCTCACCTTCCGGCCACTC
ACCCAATTCCTATTCTGGCTTCTAGTTGCAGACGTCATTATCTTAACTTGAATCGGAGGC
ATGCCTGTTGAACATCCATTTATCATCATCGGCCAAGTCGCATCATTCCTCTACTTCTTT
ATTTTCCTTAT
>H46AN_sp_Tuxpan_Pantepec_73

AACATCTCTGTTTGATGAAACTTCGGCTCCCTACTAGGGCTCTGT
CTCGCCGCCCAAATTTTAACAGGCCTATTCCTTGCAATACACTACACTTCCGATATCGCA
ACAGCCTTCTCATCCGTTGCCCACATCTGCCGAGATGTAAATTATGGCTGACTAATCCGC
AACATACACGCCAACGGCGCATCTTTCTTCTTTATCTGCATTTACCTCCACATCGGTCGA
GGACTGTACTATGGCTCCTACCTCTACAAAGAAACATGGAACGTCGGCGTTATTCTCCTC
CTCTTAACAATAATAACCGCATTCGTAGGCTACGTCCTCCCCTGAGGACAAATATCCTTT
TGAGGTGCCACCGTTATCACCAACCTTCTCTCCGCAATCCCTTACATCGGCAACTCCCTA
GTCCAATGACTCTGAGGAGGCTTTTCAGTAGACAATGCCACCCTCACCCGATTCTTTGCC
TTCCACTTCCTCCTGCCATTCATCATTGCAGCCATAACAATAATTCACCTAATCTTCCTC
CACGAAACCGGATCAACAAACCCAGCAGGCTTAAACTCCGACACAGACAAAATTTCATTC
CACCCCTACTTCTCCTACAAAGATCTGCTAGGCTTTGCCATCCTACTTATCGCCCTAATC
ACCTTAGCCCTCTTTTCCCCCAACCTCCTAGGAGACCCAGACAACTTCACCCCCGCAAAC
CCCCTAGTCACACCCCCACATATCAAACCAGAATGATACTTCCTATTTGCTTACGCCATC
CTCCGATCAATCCCCAACAAACTAGGAGGTGTCCTCGCACTTCTTTTCTCCATCCTAATC
CTCATACTCGTCCCAATCCTCCATACCTCAAAACTCCGAGCCCTTACCTTCCGGCCACTC
ACCCAATTCCTATTCTGGCTTCTAGTTGCGGACGTCATTATCTTAACTTGAATCGGAGGC
ATGCCTGTTGAACATCCATTTATCGTCATCGGCCAAGTCGCATCATTCCTCTACTTCTTT
ATCTTCCTTAT
>H45AR_sp_Cazones_64

AACATCTCTGTTTGATGAAACTTCGGCTCCCTACTAGGGCTCTGT
CTCGCCGCCCAAATTTTAACAGGCCTATTCCTTGCAATACACTACACTTCCGATATCGCA
ACAGCCTTCTCATCCGTTGCCCACATCTGCCGAGATGTAAATTATGGCTGACTAATCCGC
AACATACACGCCAACGGCGCATCTTTCTTCTTTATCTGCATTTACCTCCACATCGGTCGA
GGACTGTACTACGGCTCTTACCTCTACAAAGAAACATGGAACGTCGGCGTCATTCTCCTC
CTCTTAACAATAATAACCGCATTCGTAGGCTACGTCCTCCCCTGAGGACAAATATCCTTT
TGAGGTGCCACCGTTATCACCAACCTTCTCTCCGCAATCCCTTACATCGGCAACTCCCTA
GTCCAATGACTCTGAGGAGGCTTTTCAGTAGACAATGCCACCCTCACCCGATTCTTTGCC
TTCCACTTCCTCCTGCCATTCATCATTGCAGCCATAACAATAATTCACCTAATCTTCCTC
CACGAAACCGGATCAACAAACCCAGCAGGCTTAAACTCCGACACAGACAAAATTTCATTC
CACCCCTACTTTTCCTACAAAGATCTGCTAGGCTTTGCCATCCTACTTATCGCCCTAATC
ACCTTAGCCCTCTTTTCCCCCAATCTCCTAGGAGACCCAGACAACTTCACCCCCGCAAAC
CCCCTAGTCACACCCCCACATATCAAACCAGAATGATACTTCCTATTTGCTTACGCCATC
CTCCGATCAATCCCCAACAAACTAGGAGGTGTCCTCGCACTTCTTTTCTCCATCCTAATC
CTCATACTCGTCCCAATCCTCCATACCTCAAAACTCCGAGCCCTTACCTTCCGGCCACTC
ACCCAATTCCTATTCTGGCTTCTAGTTGCGGACGTCATTATCTTAACTTGAATCGGAGGC
ATGCCTGTTGAACATCCATTTATCGTCATCGGCCAAGTCGCATCATTCCTCTACTTCTTT
ATCTTCCTTATCCTACTTCCCACCGCCGGACTAGCAGAAAATAAAATAC
>carpintisA09F

GTTTGATGAAACTTCGGCTCCCTACTAGGGCTCTGT
CTCGCCGCCCAAATTTTAACAGGCCTATTCCTTGCAATACACTACACTTCCGATATCGCA
ACAGCCTTCTCATCCGTTGCCCACATCTGCCGAGATGTAAATTATGGCTGACTAATCCGC
AACATACACGCCAACGGCGCATCTTTCTTCTTTATCTGCATTTACCTTCACATCGGTCGA
GGACTATACTACGGCTCTTACCTCTACAAAGAAACATGGAACGTCGGCGTTGTTCTCCTC
CTCTTAACAATAATAACCGCATTCGTAGGCTACGTCCTCCCCTGAGGACAAATATCCTTT
TGAGGTGCCACCGTTATTACCAACCTTCTCTCCGCAATCCCTTACATCGGCAACTCCCTA
GTCCAATGACTCTGAGGAGGCTTTTCAGTAGACAATGCCACCCTCACCCGATTCTTTGCC
TTCCACTTCCTCCTGCCATTCATCATTGCAGCCATAACAATAATTCACCTAATCTTCCTC
CACGAAACCGGATCAACAAACCCAGCAGGCTTAAACTCCGACACAGACAAAATTTCATTC
CACCCCTACTTCTCCTACAAAGATCTGCTAGGCTTTGCAATCCTACTTATCGCCCTAATC
ACCTTAGCCCTCTTTTCCCCTAACCTCCTAGGAGACCCAGATAACTTCACCCCCGCAAAC
CCCCTAGTCACACCCCCACATATCAAACCAGAATGATACTTCCTATTTGCTTACGCCATC
CTCCGATCAATCCCCAACAAACTAGGAGGTGTCCTCGCACTTCTTTTCTCCATCCTAATC
CTCATACTCGTCCCAATCCTCCATACCTCAAAACTCCGAGCCCTCACCTTCCGGCCACTC
ACCCAATTCCTATTCTGGCTTCTAGTTGCGGACGTCATTATCTTAACTTGAATCGGAGGC
ATGCCTGTTGAACATCCATTTATCGTCATCGGCGAAGTCGCATCATTCCTCTACTTCTTT
ATTTTCCTTATC
>carpintisB05F_B06F

GTTTGATGAAACTTCGGCTCCCTACTAGGGCTCTGT
CTCGCCGCCCAAATTTTAACAGGCCTATTCCTTGCAATACACTACACTTCCGATATCGCA
ACAGCCTTCTCATCCGTTGCCCACATCTGCCGAGATGTAAATTATGGCTGACTAATCCGC
AACATACACGCCAACGGCGCATCTTTCTTCTTTATCTGCATTTACCTTCACATCGGTCGA
GGACTATACTACGGCTCTTACCTCTACAAAGAAACATGGAACGTCGGCGTTGTTCTCCTC
CTCTTAACAATAATAACCGCATTCGTAGGCTACGTCCTCCCCTGAGGACAAATATCCTTT
TGAGGTGCCACCGTTATTACCAACCTTCTCTCCGCAATCCCTTACATCGGCAACTCCCTA
GTCCAATGACTCTGAGGAGGCTTTTCAGTAGACAATGCCACCCTCACCCGATTCTTTGCC
TTCCACTTCCTCCTGCCATTCATCATTGCAGCCATAACAATAATTCACCTAATCTTCCTC
CACGAAACCGGATCAACAAACCCAGCAGGCTTAAACTCCGACACAGACAAAATTTCATTC
CACCCCTACTTCTCCTACAAAGATCTGCTAGGCTTTGCAATCCTACTTATCGCCCTAATC
ACCTTAGCCCTCTTTTCCCCTAACCTCCTAGGAGACCCAGATAACTTCACCCCCGCAAAC
CCCCTAGTCACACCCCCACATATCAAACCAGAATGATACTTCCTATTTGCTTACGCCATC
CTCCGATCAATCCCCAACAAACTAGGAGGTGTCCTCGCACTTCTTTTCTCCATCCTAATC
CTCATACTCGTCCCAATCCTCCATACCTCAAAACTCCGAGCCCTCACCTTCCGGCCACTC
ACCCAATTCCTATTCTGGCTTCTAGTTGCGGACGTCATTATCTTAACTTGAATCGGAGGC
ATGCCTGTTGAACATCCATTTATCGTCATCGGCCAAGTCGCATCATTCCTCTACTTCTTT
ATTTTCCTTATC
>carpintisB01F_B08F_B07F

GTTTGATGAAACTTCGGCTCCCTACTAGGGCTCTGT
CTCGCCGCCCAAATTTTAACAGGCCTATTCCTTGCAATACACTACACTTCCGATATCGCA
ACAGCCTTCTCATCCGTTGCCCACATCTGCCGAGATGTAAATTATGGCTGACTAATCCGC
AACATACACGCCAACGGCGCATCTTTCTTCTTTATCTGCATTTACCTTCACATCGGTCGA
GGACTATACTACGGCTCTTACCTCTACAAAGAAACATGGAACGTCGGCGTTGTTCTCCTC
CTCTTAACAATAATAACCGCATTCGTAGGCTACGTCCTCCCCTGAGGACAAATATCCTTT
TGAGGTGCCACCGTTATCACCAACCTTCTCTCCGCAATCCCTTACATCGGCAACTCCCTA
GTCCAATGACTCTGAGGAGGCTTTTCAGTAGACAATGCCACCCTCACCCGATTCTTTGCC
TTCCACTTCCTCCTGCCATTCATCATTGCAGCCATAACAATAATTCACCTAATCTTCCTC
CACGAAACCGGATCAACAAACCCAGCAGGCTTAAACTCCGACACAGACAAAATTTCATTC
CACCCCTACTTCTCCTACAAAGATCTGCTAGGCTTTGCAATCCTACTTATCGCCCTAATC
ACCTTAGCCCTCTTTTCCCCTAACCTCCTAGGAGACCCAGATAACTTCACCCCCGCAAAC
CCCCTAGTCACACCCCCACATATCAAACCAGAATGATACTTCCTATTTGCTTACGCCATC
CTCCGATCAATCCCCAACAAACTAGGAGGTGTCCTTGCACTTCTTTTCTCCATCCTAATC
CTCATACTCGTCCCAATCCTCCATACCTCAAAACTCCGAGCCCTCACCTTCCGGCCACTC
ACCCAATTCCTATTCTGGCTTCTAGTTGCGGACGTCATTATCTTAACTTGAATCGGAGGC
ATGCCTGTTGAACATCCATTTATCGTCATCGGCCAAGTCGCATCATTCCTCTACTTCTTT
ATTTTCCTTATC
>carpintisA08F

GTTTGATGAAACTTCGGCTCCCTACTAGGGCTCTGT
CTCGCCGCCCAAATTTTAACAGGCCTATTCCTTGCAATACACTATACTTCCGATATCGCA
ACAGCCTTCTCATCCGTTGCCCACATCTGCCGAGATGTAAATTATGGCTGACTAATCCGC
AACATACACGCCAACGGCGCATCTTTCTTCTTTATCTGCATTTACCTTCACATCGGTCGA
GGACTATACTACGGCTCTTTTCTCTACAAAGAAACATGAAACGTCGGCGTCGTTCTCCTT
CTCTTAACAATAATAACTGCATTCGTAGGCTACGTCCTCCCCTGAGGCCAAATATCCTTT
TGAGGTGCCACCGTTATCACCAACCTCCTCTCCGCAATCCCTTACATCGGCAACTCCCTA
GTCCAATGACTCTGAGGAGGCTTTTCAGTAGACAATGCCACCCTCACCCGATTCTTTGCC
TTCCACTTCCTCCTGCCATTCATCATTGCAGCCATAACAATAATCCACCTAATCTTCCTC
CACGAAACCGGATCAACAAACCCAGCAGGCTTAAACTCCGACACAGACAAAATTTCATTC
CACCCCTACTTCTCCTACAAAGATCTGCTAGGCTTTGCAATCCTACTTATCGCCCTAATC
ACCTTAGCCCTCTTTTCCCCTAACCTCCTTGGAGACCCAGATAACTTCACCCCCGCAAAC
CCCCTAGTCACACCCCCACATATCAAACCAGAATGATACTTCCTATTTGCTTACGCCATC
CTCCGATCAATCCCCAACAAACTAGGAGGTGTCCTCGCACTTCTTTTCTCCATCCTAATC
CTCATACTCGTCCCAATCCTCCATACCTCAAAACTCCGAGCCCTCACCTTCCGGCCACTC
ACCCAATTCCTATTCTGGCTTCTAGTTGCGGACGTCATTATCTTAACTTGAATCGGAGGC
ATGCCTGTTGAACATCCATTTATCGTCATCGGCCAAGTCGCATCATTCCTCTACTTCTTT
ATTTTCCTTATC
>carpintisB10F

GTTTGATGAAACTTCGGCTCCCTACTAGGGCTCTGT
CTCGCCGCCCAAATTTTAACAGGCCTATTCCTTGCAATACACTACACTTCCGATATCGCG
ACAGCCTTCTCATCCGTTGCCCACATCTGCCGAGATGTAAATTATGGCTGACTAATCCGC
AACATACACGCCAACGGCGCATCTTTCTTCTTTATCTGCATTTACCTTCACATCGGTCGA
GGACTATACTACGGCTCTTACCTCTACAAAGAAACATGGAACGTCGGCGTTGTTCTCCTC
CTCTTAACAATAATAACCGCATTCGTAGGCTACGTCCTCCCCTGAGGACAAATATCCTTT
TGAGGTGCCACCGTTATCACCAACCTTCTCTCCGCAATCCCTTACATCGGCAACTCCCTA
GTCCAATGACTCTGAGGAGGCTTTTCAGTAGACAATGCCACCCTCACCCGATTCTTTGCC
TTCCACTTCCTCCTGCCATTCATCATTGCAGCCATAACAATAATCCACCTAATCTTCCTC
CACGAAACCGGATCAACAAACCCAGCAGGCTTAAACTCCGACACAGACAAAATTTCATTC
CACCCCTACTTCTCCTACAAAGATCTGCTAGGCTTTGCAATCCTACTTATCGCCCTAATC
ACCTTAGCCCTCTTTTCCCCTAACCTCCTAGGAGACCCAGATAACTTCACCCCCGCTAAC
CCCCTAGTCACACCCCCACATATCAAACCAGAATGATACTTCCTATTTGCTTACGCCATC
CTCCGATCAATCCCCAACAAACTAGGAGGTGTCCTCGCACTTCTTTTCTCCATCCTAATC
CTCATACTCGTCCCAATCCTCCATACCTCAAAACTCCGAGCCCTCACCTTCCGGCCACTC
ACCCAATTCCTATTCTGGCTTCTAGTTGCGGACGTCATTATCTTAACTTGAATCGGAGGC
ATGCCTGTTGAACATCCATTTATCGTCATCGGCCAAGTCGCATCATTCCTCTACTTCTTT
ATTTTCCTTATC
>carpintisB04F

GTTTGATGAAACTTCGGCTCCCTACTAGGGCTCTGT
CTCGCCGCCCAAATTTTAACAGGCCTATTCCTTGCAATACACTACACTTCCGATATCACG
ACAGCCTTCTCATCCGTTGCCCACATCTGCCGAGATGTAAATTATGGCTGACTAATCCGC
AACATACACGCCAACGGCGCATCTTTCTTCTTTATCTGCATTTACCTTCACATCGGTCGA
GGACTATACTACGGCTCTTACCTCTACAAAGAAACATGGAACGTCGGCGTTGTTCTCCTC
CTCTTAACAATAATAACCGCATTCGTAGGCTACGTCCTCCCCTGAGGACAAATATCCTTT
TGAGGTGCCACCGTTATCACCAACCTTCTCTCCGCAATCCCTTACATCGGCAACTCCCTA
GTCCAATGACTCTGAGGAGGCTTTTCAGTAGACAATGCCACCCTCACCCGATTCTTTGCC
TTCCACTTCCTCCTGCCATTCATCATTGCAGCCATAACAATAATCCACCTAATCTTCCTC
CACGAAACCGGATCAACAAACCCAGCAGGCTTAAACTCCGACACAGACAAAATTTCATTC
CACCCCTACTTCTCCTACAAAGATCTGCTAGGCTTTGCAATCCTACTTATCGCCCTAATC
ACCTTAGCCCTCTTTTCCCCTAACCTCCTAGGAGACCCAGATAACTTCACCCCCGCTAAC
CCCCTAGTCACACCCCCACATATCAAACCAGAATGATACTTCCTATTTGCTTACGCCATC
CTCCGATCAATCCCCAACAAACTAGGAGGTGTCCTCGCACTTCTTTTCTCCATCCTAATC
CTCATACTCGTCCCAATCCTCCATACCTCAAAACTCCGAGCCCTCACCTTCCGGCCACTC
ACCCAATTCCTATTCTGGCTTCTAGTTGCGGACGTCATTATCTTAACTTGAATCGGAGGC
ATGCCTGTTGAACATCCATTTATCGTCATCGGCGAAGTCGCATCATTCCTCTACTTCTTT
ATTTTCCTTATC
>tamasoF01F

GTTTGATGAAACTTCGGCTCCCTACTAGGGCTCTGT
CTCGCCGCCCAAATTTTAACAGGCCTATTCCTTGCAATACACTACACTTCCGATATCGCA
ACAGCCTTCTCATCCGTTGCCCACATCTGCCGAGATGTAAATTATGGCTGACTAATCCGC
AACATACACGCCAACGGCGCATCTTTCTTCTTTATCTGCATTTACCTTCACATCGGTCGA
GGACTATACTACGGCTCTTACCTCTACAAAGAAACATGGAACGTCGGCGTTGTTCTCCTC
CTCTTAACAATAATAACCGCATTCGTAGGCTACGTCCTCCCCTGAGGACAAATATCCTTT
TGAGGTGCCACCGTTATCACCAACCTTCTCTCCGCAATCCCTTACATCGGCAACTCCCTA
GTCCAATGACTCTGAGGAGGCTTTTCAGTAGACAATGGCACCCTCACCCGATTCTTTGCC
TTCCACTTCCTCCTGGCATTCATCATTGCAGCCATAACAATAATCCACCTAATCTTCCTC
CACGAAACCGGATCAACAAACCCAGCAGGGTTAAACTCCGACACAGACAAAATTTCATTC
CACCCCTACTTCTCCTACAAAGATCTGCTAGGCTTTGCAATCCTACTTATCGCCCTAATC
ACCTTAGCCCTCTTTTCCCCTAACCTCCTAGGAGACCCAGATAACTTCACCCCCGCAAAC
CCCCTAGTCACACCCCCACATATTAAACCAGAATGATACTTCCTATTTGCTTACGCCATC
CTCCGATCAATCCCCAACAAACTAGGAGGTGTCCTCGCACTTCTTTTCTCCATCCTAATC
CTCATACTCGTCCCAATCCTCCATACCTCAAAACTCCGAGCCCTCACTTTCCGGCCACTC
ACCCAATTCCTATTCTGGCTTCTAGTTGCGGACGTCATTATCTTAACTTGAATCGGAGGC
ATGCCTGTTGTAATCCCATTTATCGTCATCGGCCAGGTCGCATCATTCCTCTACTTCTTT
ATTTTCCTTATC
>tamasoF02F

GTTTGATGAAACTTCGGCTCCCTACTAGGGCTCTGT
CTCGCCGCCCAAATTTTAACAGGCCTATTCCTTGCAATACACTACACTTCCGATATCGCA
ACAGCCTTCTCATCCGTTGCCCACATCTGCCGAGATGTAAATTATGGCTGACTAATCCGC
AACATACACGCCAACGGCGCATCTTTCTTCTTTATCTGCATTTACCTTCACATCGGTCGA
GGACTATACTACGGCTCTTACCTCTACAAAGAAACATGGAACGTCGGCGTTGTTCTCCTC
CTCTTAACAATAATAACCGCATTCGTAGGCTACGTCCTCCCCTGAGGACAAATATCCTTT
TGAGGTGCCACCGTTATCACCAACCTTCTCTCCGCAATCCCTTACATCGGCAACTCCCTA
GTCCAATGACTCTGAGGAGGCTTTTCAGTAGACAATGCCACCCTCACCCGATTCTTTGCC
TTCCACTTCCTCCTGCCATTCATCATTGCAGCCATAACAATAATCCACCTAATCTTCCTC
CACGAAACCGGATCAACAAACCCAGCAGGCTTAAACTCCGACACAGACAAAATTTCATTC
CACCCCTACTTCTCCTACAAAGATCTGCTAGGCTTTGCAATCCTACTTATCGCCCTAATC
ACCTTAGCCCTCTTTTCCCCTAACCTCCTAGGAGACCCAGATAACTTCACCCCCGCAAAC
CCCCTAGTCACACCCCCACATATTAAACCAGAATGATACTTCCTATTTGCTTACGCCATC
CTCCGATCAATCCCCAACAAACTAGGAGGTGTCCTCGCACTTCTTTTCTCCATCCTAATC
CTCATACTCGTCCCAATCCTCCATACCTCAAAACTCCGAGCCCTCACTTTCCGGCCACTC
ACCCAATTCCTATTCTGGCTTCTAGTTGCGGACGTCATTATCTTAACTTGAATCGGAGGC
ATGCCTGTTGAAATCCCATTTATCGTCATCGGCCAGGTCGCATCATTCCTCTACTTCTTT
ATTTTCCTTATC
>tamasoE12F

GTTTGATGAAACTTCGGCTCCCTACTAGGGCTCTGT
CTCGCCGCCCAAATTTTAACAGGCCTATTCCTTGCAATACACTACACTTCCGATATCGCA
ACAGCCTTCTCATCCGTTGCCCACATCTGCCGAGATGTAAATTATGGCTGACTAATCCGC
AACATACACGCCAACGGCGCATCTTTCTTCTTTATCTGCATTTACCTTCACATCGGTCGA
GGACTATACTACGGCTCTTACCTCTACAAAGAAACATGGAACGTCGGCGTTGTTCTCCTC
CTCTTAACAATAATAACCGCATTCGTAGGCTACGTCCTCCCCTGAGGACAAATATCCTTT
TGAGGTGCCACCGTTATCACCAACCTTCTCTCCGCAATCCCTTACATCGGCAACTCCCTA
GTCCAATGACTCTGAGGAGGCTTTTCAGTAGACAATGCCACCCTCACCCGATTCTTTGCC
TTCCACTTCCTCCTGCCATTCATCATTGCAGCCATAACAATAATCCACCTAATCTTCCTC
CACGAAACCGGATCAACAAACCCAGCAGGCTTAAACTCCGACACAGACAAAATTTCATTC
CACCCCTACTTCTCCTACAAAGATCTGCTAGGCTTTGCAATCCTACTTATCGCCCTAATC
ACCTTAGCCCTCTTTTCCCCTAACCTCCTAGGAGACCCAGATAACTTCACCCCCGCAAAC
CCCCTAGTCACACCCCCACATATTAAACCAGAATGATACTTCCTATTTGCTTACGCCATC
CTCCGATCAATCCCCAACAAACTAGGAGGTGTCCTCGCACTTCTTTTCTCCATCCTAATC
CTCATACTCGTCCCAATCCTCCATACCTCAAAACTCCGAGCCCTCACTTTCCGGCCACTC
ACCCAATTCCTATTCTGGCTTCTAGTTGCGGACGTCATTATCTTAACTTGAATCGGAGGC
ATGCCTGTTGAAATCCAATTTATCGTCATCGGCCAGGTCGCATCATTCCTCTACTTCTTT
ATTTTCCTTATC
>tamasoE11F

GTTTGATGAAACTTCGGCTCCCTACTAGGGCTCTGT
CTCGCCGCCCAAATTTTAACAGGCCTATTCCTTGCAATACACTACACTTCCGATATCGCA
ACAGCCTTCTCATCCGTTGCCCACATCTGCCGAGATGTAAATTATGGCTGACTAATCCGC
AACATACACGCCAACGGCGCATCTTTCTTCTTTATCTGCATTTACCTCCACATCGGTCGA
GGACTATACTACGGCTCTTACCTCTACAAAGAAACATGGAACGTCGGCGTTGTTCTCCTC
CTCTTAACAATAATAACCGCATTCGTAGGCTACGTCCTCCCCTGAGGACAAATATCCTTT
TGAGGTGCCACCGTTATCACCAACCTTCTCTCCGCAATCCCTTACATCGGCAACTCCCTA
GTCCAATGACTCTGAGGAGGCTTTTCAGTAGACAATGCCACCCTCACCCGATTCTTTGCC
TTCCACTTCCTCCTGCCATTCATCATTGCAGCCATAACAATAATTCACCTAATCTTCCTC
CACGAAACCGGATCAACAAACCCAGCAGGCTTAAACTCCGACACAGACAAAATTTCATTC
CACCCCTACTTCTCCTACAAAGATCTGCTAGGCTTTGCAATCCTACTTATCGCCCTAATC
ACCTTAGCCCTCTTTTCCCCTAACCTCCTAGGAGACCCAGATAACTTCACCCCCGCAAAC
CCCCTAGTCACACCCCCACATATTAAACCAGAATGATACTTCCTATTTGCTTACGCCATC
CTCCGATCAATCCCCAACAAACTAGGAGGTGTCCTCGCACTTCTTTCCTCCATCCTAATC
CTCATACTCGTCCCAATCCTCCATACCTCAAAACTCCGAGCCCTCACTTTCCGGCCACTC
ACCCAATTCCTATTCTGGCTTCTAGTTGCGGACGTCATTATCTTAACTTGAATCGGAGGC
ATGCCTGTTGAAATCCAATTTATCGTCATCGGCCAGGTCGCATCATTCCTCTACTTCTTT
ATTTTCCTTATC
>carpintisB09F

GTTTGATGAAACTTCGGCTCCCTACTAGGGCTCTGT
CTCGCCGCCCAAATTTTAACAGGCCTATTCCTTGCAATACACTACACTTCCGATATCGCA
ACAGCCTTCTCATCCGTTGCCCACATCTGCCGAGATGTAAATTATGGCTGACTAATCCGC
AACATACACGCCAACGGCGCATCTTTCTTCTTTATCTGCATTTACCTCCACATCGGTCGA
GGACTATACTACGGCTCTTACCTCTACAAAGAAACATGGAACGTCGGCGTTGTTCTCCTC
CTCTTAACAATAATAACCGCATTCGTAGGCTACGTCCTCCCCTGAGGACAAATATCCTTT
TGAGGTGCCACCGTTATCACCAACCTTCTCTCCGCAATCCCTTACATCGGCAACTCCCTA
GTCCAATGACTCTGAGGAGGCTTTTCAGTAGACAATGCCACCCTCACCCGATTCTTTGCC
TTCCACTTCCTCCTGCCATTCATCATTGCAGCCATAACAATAATTCACCTAATCTTCCTC
CACGAAACCGGATCAACAAACCCAGCAGGCTTAAACTCCGACACAGACAAAATTTCATTC
CACCCCTACTTCTCCTACAAAGATCTGCTAGGCTTTGCAATCCTACTTATCGCCCTAATC
ACCTTAGCCCTCTTTTCCCCTAACCTCCTAGGAGACCCAGATAACTTCACCCCCGCAAAC
CCCCTAGTCACACCCCCACATATCAAACCAGAATGATACTTCCTATTTGCTTACGCCATC
CTCCGATCAATCCCCAACAAACTAGGAGGTGTCCTCGCACTTCTTTTCTCCATCCTAATC
CTCATACTCGTCCCAATCCTCCATACCTCAAAACTCCGAGCCCTCACCTTCCGGCCACTC
ACCCAATTCCTATTCTGGCTTCTAGTTGCGGACGTCATTATCTTAACTTGAATCGGAGGC
ATGCCTGTTGAACATCCATTTATCGTCATCGGCCAAGTCGCATCATTCCTCTACTTCTTT
ATTTTCCTTATC
>carpintisA12F

GTTTGATGAAACTTCGGCTCCCTACTAGGGCTCTGT
CTCGCCGCCCAAATTTTAACAGGCCTATTCCTTGCAATACACTACACTTCCGATATCGCA
ACAGCCTTCTCATCCGTTGCCCACATCTGCCGAGATGTAAATTATGGCTGACTAATCCGC
AACATACACGCCAACGGCGCATCTTTCTTCTTTATCTGCATTTACCTCCACATCGGTCGA
GGACTGTACTACGGCTCTTACCTCTACAAAGAAACATGGAACGTCGGCGTTATTCTCCTC
CTCTTAACAATAATAACCGCATTCGTAGGCTACGTCCTCCCCTGAGGACAAATATCCTTT
TGAGGTGCCACCGTTATCACCAACCTTCTCTCCGCAATCCCTTACATCGGCAACTCCCTA
GTCCAATGACTCTGAGGAGGCTTTTCAGTAGACAATGCCACCCTCACCCGATTCTTTGCC
TTCCACTTCCTCCTGCCATTCATCATTGCAGCCATAACAATAATTCACCTAATCTTCCTC
CACGAAACCGGATCAACAAACCCAGCAGGCTTAAACTCCGACACAGACAAAATTTCATTC
CACCCCTACTTCTCCTACAAAGATCTGCTAGGCTTTGCAATCCTACTTATCGCCCTAATC
ACCTTAGCCCTCTTTTCCCCTAACCTCCTAGGAGACCCAGACAACTTCATCCCCGCAAAC
CCCCTAGTCACACCCCCACATATCAAACCAGAATGATACTTCCTATTTGCTTACGCCATC
CTCCGATCAATCCCCAACAAACTAGGAGGTGTCCTCGCACTTCTTTTCTCCATCCTAATC
CTCATACTCGTCCCAATCCTCCATACCTCAAAACTCCGAGCCCTCACCTTCCGGCCACTC
ACCCAATTCCTATTCTGGCTTCTAGTTGCGGACGTCATTATCTTAACTTGAATCGGAGGC
ATGCCTGTTGAACATCCATTTATCGTCATCGGCCAAGTCGCATCATTCCTCTACTTCTTT
ATTTTCCTTATC
>cyanoG09F

GTTTGATGAAACTTCGGCTCCCTACTAGGGCTCTGT
CTCGCCGCCCAAATTTTAACAGGCCTATTCCTTGCAATACACTACACTTCCGATATCGCA
ACAGCCTTCTCATCCGTTGCCCACATCTGCCGAGATGTAAATTATGGCTGACTAATCCGC
AACATACACGCCAACGGCGCATCTTTCTTCTTTATCTGCATTTACCTCCACATCGGTCGA
GGACTGTACTACGGCTCTTACCTCTACAAAGAAACATGGAACGTCGGCGTTATTCTCCTC
CTCTTAACAATAATAACCGCATTCGTAGGCTACGTCCTCCCCTGAGGACAAATATCCTTT
TGAGGTGCCACCGGTATCACCAACCTTCTCTCCGCAATCCCTTACATCGGCAACTCCCTA
GTCCAATGACTCTGAGGAGGCTTTTCAGTAGACAATGGCACCCTCACCCGAATCTTTGGC
TTCCACTTCCTCCTACCAATCATCAATGCAGCCATAACAATAATTCACCTAATCTTCCTC
CACGAAACCGGATCAACAAACCCAGCAGGCTTAAACTCCGACACAGACAAAATTTCATTC
CACCCCTACTTCTCCTACAAGGATCTGCTAAGCTTTGCAATCCTACTTATCGCCCTAATC
AACTTTGCCTCCTTTTCCCCCAACCTCCTAGGGGACCCAGAGAACTTCACCCCCGCAAAA
CCCCTAGTCACACCCCCACATATCAAACCCGAATGAGACTTCCTATTTGCTTACGCCATC
CTCCGATCAATCCCCAACAAACTACGGGGTGTCCTCGCATTTCTTTTCTCCATCCTAATC
CTCATACTCGTCCCAATCCTCCATACCTCAAAACTCCGAGCCCTCACCTTCCGGCCACTC
ACCCAATTCCTATTCTGACTTCTAGTTGCAGACGTCGTTATCTTAACTTGAATCGGAGGC
ATGCCTGTTGAACACCCATTTATCATCATCGGCCAAGTCGCATCATTCCTCTACTTCTTT
ATCTTCCTTATC
>cyanoG08F

GTTTGATGAAACTTCGGCTCCCTACTAGGGCTCTGT
CTCGCCGCCCAAATTTTAACAGGCCTATTCCTTGCAATACACTACACTTCCGATATCGCA
ACAGCCTTCTCATCCGTTGCCCACATCTGCCGAGATGTAAATTATGGCTGACTAATCCGC
AACATACACGCCAACGGCGCATCTTTCTTCTTTATCTGCATTTACCTCCACATCGGTCGA
GGACTGTACTACGGCTCTTACCTCTACAAAGAAACATGGAACGTCGGCGTTATTCTCCTC
CTCTTAACAATAATAACCGCATTCGTAGGCTACGTCCTCCCCTGAGGACAAATATCCTTT
TGAGGTGCCACCGTTATCACCAACCTTCTCTCCGCAATCCCTTACATCGGCAACTCCCTA
GTCCAATGACTCTGAGGAGGCTTTTCAGTAGACAATGCCACCCTCACCCGATTCTTTGCC
TTCCACTTCCTCCTACCATTCATCATTGCAGCCATAACAATAATTCACCTAATCTTCCTC
CACGAAACCGGATCAACAAACCCAGCAGGCTTAAACTCCGACACAGACAAAATTTCATTC
CACCCCTACTTCTCCTACAAAGATCTGCTAGGCTTTGCAATCCTACTTATCGCCCTAATC
ACCTTTGCCCTCTTTTCCCCCAACCTCCTAGGAGACCCAGACAACTTCACCCCCGCAAAC
CCCCTAGTCACACCCCCACATATCAAACCAGAATGAGACTTCCTATTTGCTTACGCCATC
CTCCGATCAACCCCCAACAAACTACGGTGTGTCCTCGCATTTCTTTTCTCCATCCTAATC
CTCATACTCGTCCCAATCCTCCATACCTCAAAACTCCGAGCCCTCACCTTCCGGCCACTC
ACCCAATTCCTATTCTGACTTCTAGTTGCAGACGTCGTTATCTTAACTTGAATCGGAGGC
ATGCCTGTTGAACACCCATTTATCATCATCGGCCAAGTCGCATCATTCCTCTACTTCTTT
ATCTTCCTTATC
>cyanoG04F

GTTTGATGAAACTTCGGCTCCCTACTAGGGCTCTGT
CTCGCCGCCCAAATTTTAACAGGCCTATTCCTTGCAATACACTACACTTCCGATATCGCA
ACAGCCTTCTCATCCGTTGCCCACATCTGCCGAGATGTAAATTATGGCTGACTAATCCGC
AACATACACGCCAACGGCGCATCTTTCTTCTTTATCTGCATTTACCTCCACATCGGTCGA
GGACTGTACTACGGCTCTTACCTCTACAAAGAAACATGGAACGTCGGCGTTATTCTCCTC
CTCTTAACAATAATAACCGCATTCGTAGGCTACGTCCTCCCCTGAGGACAAATATCCTTT
TGAGGTGCCACCGTTATCACCAACCTTCTCTCCGCAATCCCTTACATCGGCAACTCCCTA
GTCCAATGACTCTGAGGAGGCTTTTCAGTAGACAATGCCACCCTCACCCGATTCTTTGCC
TTCCACTTCCTCCTACCATTCATCATTGCAGCCATAACAATAATTCACCTAATCTTCCTC
CACGAAACCGGATCAACAAACCCAGCAGGCTTAAACTCCGACACAGACAAAATTTCATTC
CACCCCTACTTCTCCTACAAAGATCTGCTAGGCTTTGCAATCCTACTTATCGCCCTAATC
ACCTTGGCGCTCTTTTCCCCCAACCTCCTATGAGACCCAGACAACTTCACCCCCGCAAAC
CCCCTAGTCACACCCCCACATATCAAACAAGAATGAGACATCCTATTTGCTTACCCCATC
CTCCGATCAACCCCCAACAAACTACGGGGTGCCCTCGCACTTCTTTTCTCCATCCTAATC
CTCATACTCGTCCCAATCCTCCATACCTCAAAACTCCGAGCCCTCACCTTCCGGCCACTC
ACCCAATTCCTATTCTGACTTCTAGTTGCAGACGTCGTTATCTTAACTTGAATCGGAGGC
ATGCCTGTTGAACACCCATTTATCATCATCGGCCAAGTCGCATCATTCCTCTACTTCTTT
ATCTTCCTTATC
>cyanoG05F

GTTTGATGAAACTTCGGCTCCCTACTAGGGCTCTGT
CTCGCCGCCCAAATTTTAACAGGCCTATTCCTTGCAATACACTACACTTCCGATATCGCA
ACAGCCTTCTCATCCGTTGCCCACATCTGCCGAGATGTAAATTATGGCTGACTAATCCGC
AACATACACGCCAACGGCGCATCTTTCTTCTTTATCTGCATTTACCTCCACATCGGTCGA
GGACTGTACTACGGCTCTTACCTCTACAAAGAAACATGGAACGTCGGCGTTATTCTCCTC
CTCTTAACAATAATAACCGCATTCGTAGGCTACGTCCTCCCCTGAGGACAAATATCCTTT
TGAGGTGCCACCGTTATCACCAACCTTCTCTCCGCAATCCCTTACATCGGCAACTCCCTA
GTCCAATGACTCTGAGGAGGCTTTTCAGTAGACAATGCCACCCTCACCCGATTCTTTGCC
TTCCACTTCCTCCTACCATTCATCATTGCAGCCATAACAATAATTCACCTAATCTTCCTC
CACGAAACCGGATCAACAAACCCAGCAGGCTTAAACTCCGACACAGACAAAATTTCATTC
CACCCCTACTTCTCCTACAAAGATCTGCTAGGCTTTGCAATCCTACTTATCGCCCTAATC
ACCTTGGCCTCCTTTTCCCCCAACCTCCTATGAGACCCAGACAACTTCACCCCCGCAAAC
CCCCTAGTCACACCCCCACATATCAAACCAGAATGATACATCCTATTTGCTTACCCCATC
CTCCGATCAACCCCCAACAAACTACGGTGTGCCCTCGCACTTCTTTTCTCCATCCTAATC
CTCATACTCGTCCCAATCCTCCATACCTCAAAACTCCGAGCCCTCACCTTCCGGCCACTC
ACCCAATTCCTATTCTGACTTCTAGTTGCAGACGTCGTTATCTTAACTTGAATCGGAGGC
ATGCCTGTTGAACACCCATTTATCATCATCGGCCAAGTCGCATCATTCCTCTACTTCTTT
ATCTTCCTTATC
>cyanoG06F_cyanoG07F

GTTTGATGAAACTTCGGCTCCCTACTAGGGCTCTGT
CTCGCCGCCCAAATTTTAACAGGCCTATTCCTTGCAATACACTACACTTCCGATATCGCA
ACAGCCTTCTCATCCGTTGCCCACATCTGCCGAGATGTAAATTATGGCTGACTAATCCGC
AACATACACGCCAACGGCGCATCTTTCTTCTTTATCTGCATTTACCTCCACATCGGTCGA
GGACTGTACTACGGCTCTTACCTCTACAAAGAAACATGGAACGTCGGCGTTATTCTCCTC
CTCTTAACAATAATAACCGCATTCGTAGGCTACGTCCTCCCCTGAGGACAAATATCCTTT
TGAGGTGCCACCGTTATCACCAACCTTCTCTCCGCAATCCCTTACATCGGCAACTCCCTA
GTCCAATGACTCTGAGGAGGCTTTTCAGTAGACAATGCCACCCTCACCCGATTCTTTGCC
TTCCACTTCCTCCTACCATTCATCATTGCAGCCATAACAATAATTCACCTAATCTTCCTC
CACGAAACCGGATCAACAAACCCAGCAGGCTTAAACTCCGACACAGACAAAATTTCATTC
CACCCCTACTTCTCCTACAAAGATCTGCTAGGCTTTGCAATCCTACTTATCGCCCTAATC
ACCTTGGCCCTCTTTTCCCCCAACCTCCTAGGAGACCCAGACAACTTCACCCCCGCAAAC
CCCCTAGTCACACCCCCACATATCAAACCAGAATGATACTTCCTATTTGCTTACGCCATC
CTCCGATCAATCCCCAACAAACTAGGAGGTGTCCTCGCACTTCTTTTCTCCATCCTAATC
CTCATACTCGTCCCAATCCTCCATACCTCAAAACTCCGAGCCCTCACCTTCCGGCCACTC
ACCCAATTCCTATTCTGACTTCTAGTTGCAGACGTCGTTATCTTAACTTGAATCGGAGGC
ATGCCTGTTGAACACCCATTTATCATCATCGGCCAAGTCGCATCATTCCTCTACTTCTTT
ATCTTCCTTATC
>cyanoG01F_cyanoF12F

GTTTGATGAAACTTCGGCTCCCTACTAGGGCTCTGT
CTCGCCGCCCAAATTTTAACAGGCCTATTCCTTGCAATACACTACACTTCCGATATCGCA
ACAGCCTTCTCATCCGTTGCCCACATCTGCCGAGATGTAAATTATGGCTGACTAATCCGC
AACATACACGCCAACGGCGCATCTTTCTTCTTTATCTGCATTTACCTCCACATCGGTCGA
GGACTGTACTACGGCTCTTACCTCTACAAAGAAACATGGAACGTCGGCGTTATTCTCCTC
CTCTTAACAATAATAACCGCATTCGTAGGCTACGTCCTCCCCTGAGGACAAATATCCTTT
TGAGGTGCCACCGTTATCACCAACCTTCTCTCCGCAATCCCTTACATCGGCAACTCCCTA
GTCCAATGACTCTGAGGAGGCTTTTCAGTAGACAATGCCACCCTCACCCGATTCTTTGCC
TTCCACTTCCTCCTACCATTCATCATTGCAGCCATAACAATAATTCACCTAATCTTCCTC
CACGAAACCGGATCAACAAACCCAGCAGGCTTAAACTCCGACACAGACAAAATTTCATTC
CACCCCTACTTCTCCTACAAAGATCTGCTAGGCTTTGCAATCCTACTTATCGCCCTAATC
ACCTTGGCCCTCTTTTCCCCCAACCTCCTAGGAGACCCAGACAACTTCACCCCCGCAAAC
CCCCTAGTCACACCCCCACATATCAAACCAGAATGATACTTCCTATTTGCTTACGCCATC
CTCCGATCAATCCCCAACAAACTAGGAGGTGTCCTCGCACTTCTTTTCTCCATCCTAATC
CTCATACTCGTCCCAATCCTCCATACCTCAAAACTCCGAGCCCTCACCTTCCGGCCACTC
ACCCAATTCCTATTCTGACTTCTAGTTGCGGACGTCGTTATCTTAACTTGAATCGGAGGC
ATGCCTGTTGAACATCCATTTATCATCATCGGCCAAGTCGCATCATTCCTCTACTTCTTT
ATCTTCCTTATC
>tepehuaF05F

GTTTGATGAAACTTCGGCTCCCTACTAGGGCTCTGT
CTCGCCGCCCAAATTTTAACAGGCCTATTCCTTGCAATACACTACACTTCCGATATCGCA
ACAGCCTTCTCATCCGTTGCCCACATCTGCCGAGATGTAAATTATGGCTGACTAATCCGC
AACATACACGCCAACGGCGCATCTTTCTTCTTTATCTGCATTTACCTCCACATCGGTCGA
GGACTGTACTACGGCTCTTACCTCTACAAAGAAACATGGAACGTCGGCGTCATTCTCCTC
CTCTTAACAATAATAACCGCATTCGTAGGCTACGTCCTCCCCTGAGGACAAATATCCTTT
TGAGGTGCCACCGGTATCACCAACCTTCTCTCCGCAATCCCTTACATCGGCAACTCCCTA
GTCCAATGACTCTGAGGAGGCTTTTCAGTAGACAATGGCACCCTCACCCGATTCTTTGCC
TTCCACTTCCTCCTGCCATTCATCATTGGAGCCATAACAATAATTCACCTAATCTTCCTC
CACGAAACCGGATCAACAAACCCAGCAGGCTTAAACTCCGACACAGACAAAATTTCATTC
CACCCCTACTTTTCCTACAAAGATCTACTAGGCTTTGCCATCCTACTTATCGCCCTAATC
ACCTTAGCCCTCTTTTCCCCCAATCTCCTAGGAGACCCAGACAACTTCACCCCCGCAAAC
CCCCTAGTCACACCCCCACATATCAAACCAGAATGATACTTCCTATTTGCTTACGCCATC
CTCCGATCAATCCCCAACAAACTGGGGGGGGTGCTCCCAATTCTTTTCTCCATCCTGAAC
CTCATCCTTGTCCCAATCCTCCATACCTCAAAACTCCGAGCCCTTACCTTCCCGCCACTC
ACCCAATTCCTATTCTGGCTTCTTTTTGCGGACGTCATTATCTTAACTTGAATCGGAGGC
GTGCCTGTTGAACATCCATTTATCGTCATCGGCGAAGTCGGATCATTCCTCTACTTCTTT
ATCTTCCTTATC
>tepehuaF10F

GTTTGATGAAACTTCGGCTCCCTACTAGGGCTCTGT
CTCGCCGCCCAAATTTTAACAGGCCTATTCCTTGCAATACACTACACTTCCGATATCGCA
ACAGCCTTCTCATCCGTTGCCCACATCTGCCGAGATGTAAATTATGGCTGACTAATCCGC
AACATACACGCCAACGGCGCATCTTTCTTCTTTATCTGCATTTACCTCCACATCGGTCGA
GGACTGTACTACGGCTCTTACCTCTACAAAGAAACATGGAACGTCGGCGTCATTCTCCTC
CTCTTAACAATAATAACCGCATTCGTAGGCTACGTCCTCCCCTGAGGACAAATATCCTTT
TGAGGTGCCACCGTTATCACCAACCTTCTCTCCGCAATCCCTTACATCGGCAACTCCCTA
GTCCAATGACTCTGAGGAGGCTTTTCAGTAGACAATGCCACCCTCACCCGATTCTTTGCC
TTCCACTTCCTCCTGCCATTCATCATTGCAGCCATAACAATAATTCACCTAATCTTCCTC
CACGAAACCGGATCAACAAACCCAGCAGGCTTAAACTCCGACACAGACAAAATTTCATTC
CACCCCTACTTTTCCTACAAAGATCTGCTAGGCTTTGCCATCCTACTTATCGCCCTAATC
ACCTTAGCCCTCTTTTCCCCCAATCTCCTAGGAGACCCAGACAACTTCACCCCCGCAAAC
CCCCTAGTCACACCCCCACATATCAAACCAGAATGATACTTCCTATTTGCTTACGCCATC
CTCCGATCAATCCCCAACAAACTAGGGGGGGTGCTCGCACTTCTTTTCTCCATCCTGATC
CTCATACTCGTCCCAATCCTCCATACCTCAAAACTCCGAGCCCTTACCTTCCGGCCACTC
ACCCAATTCCTATTCTGGCTTCTAGTTGCGGACGTCATTATCTTAACTTGAATCGGAGGC
ATGCCTGTTGAACATCCATTTATCGTCATCGGCCAAGTCGCATCATTCCTCTACTTCTTT
ATCTTCCTTATC
>tepehuaF09F

GTTTGATGAAACTTCGGCTCCCTACTAGGGCTCTGT
CTCGCCGCCCAAATTTTAACAGGCCTATTCCTTGCAATACACTACACTTCCGATATCGCA
ACAGCCTTCTCATCCGTTGCCCACATCTGCCGAGATGTAAATTATGGCTGACTAATCCGC
AACATACACGCCAACGGCGCATCTTTCTTCTTTATCTGCATTTACCTCCACATCGGTCGA
GGACTGTACTACGGCTCTTACCTCTACAAAGAAACATGGAACGTCGGCGTCATTCTCCTC
CTCTTAACAATAATAACCGCATTCGTAGGCTACGTCCTCCCCTGAGGACAAATATCCTTT
TGAGGTGCCACCGTTATCACCAACCTTCTCTCCGCAATCCCTTACATCGGCAACTCCCTA
GTCCAATGACTCTGAGGAGGCTTTTCAGTAGACAATGCCACCCTCACCCGATTCTTTGCC
TTCCACTTCCTCCTGCCATTCATCATTGCAGCCATAACAATAATTCACCTAATCTTCCTC
CACGAAACCGGATCAACAAACCCAGCAGGCTTAAACTCCGACACAGACAAAATTTCATTC
CACCCCTACTTTTCCTACAAAGATCTGCTAGGCTTTGCCATCCTACTTATCGCCCTAATC
ACCTTAGCCCTCTTTTCCCCCAATCTCCTAGGAGACCCAGACAACTTCACCCCCGCAAAC
CCCCTAGTCACACCCCCACATATCAAACCAGAATGATACTTCCTATTTGCTTACGCCATC
CTCCGATCAATCCCCAACAAACTAGGGGGTGTGCTCGCACTTCTTTTCTCCATCCTGATC
CTCATACTCGTCCCAATCCTCCATACCTCAAAACTCCGAGCCCTTACCTTCCGGCCACTC
ACCCAATTCCTATTCTGGCTTCTAGTTGCGGACGTCATTATCTTAACTTGAATCGGAGGC
ATGCCTGTTGAACATCCATTTATCGTCATCGGCCAAGTCGCATCATTCCTCTACTTCTTT
ATCTTCCTTATC
>tepehuaF03F

GTTTGATGAAACTTCGGCTCCCTACTAGGGCTCTGT
CTCGCCGCCCAAATTTTAACAGGCCTATTCCTTGCAATACACTACACTTCCGATATCGCA
ACAGCCTTCTCATCCGTTGCCCACATCTGCCGAGATGTAAATTATGGCTGACTAATCCGC
AACATACACGCCAACGGCGCATCTTTCTTCTTTATCTGCATTTACCTCCACATCGGTCGA
GGACTGTACTACGGCTCTTACCTCTACAAAGAAACATGGAACGTCGGCGTCATTCTCCTC
CTCTTAACAATAATAACCGCATTCGTAGGCTACGTCCTCCCCTGAGGACAAATATCCTTT
TGAGGTGCCACCGTTATCACCAACCTTCTCTCCGCAATCCCTTACATCGGCAACTCCCTA
GTCCAATGACTCTGAGGAGGCTTTTCAGTAGACAATGCCACCCTCACCCGATTCTTTGCC
TTCCACTTCCTCCTGCCATTCATCATTGCAGCCATAACAATAATTCACCTAATCTTCCTC
CACGAAACCGGATCAACAAACCCAGCAGGCTTAAACTCCGACACAGACAAAATTTCATTC
CACCCCTACTTTTCCTACAAAGATCTACTAGGCTTTGCCATCCTACTTATCGCCCTAATC
ACCTTAGCCCTCTTTTCCCCCAATCTCCTAGGAGACCCAGACAACTTCACCCCCGCAAAC
CCCCTAGTCACACCCCCACATATCAAACCAGAATGATACTTCCTATTTGCTTACGCCATC
CTCCGATCAATCCCCAACAAACTAGGAGGTGTCCTCGCACTTCTTTTCTCCATCCTGATC
CTCATACTCGTCCCAATCCTCCATACCTCAAAACTCCGAGCCCTTACCTTCCGGCCACTC
ACCCAATTCCTATTCTGGCTTCTAGTTGCGGACGTCATTATCTTAACTTGAATCGGAGGC
ATGCCTGTTGAACATCCATTTATCGTCATCGGCCAAGTCGCATCATTCCTCTACTTCTTT
ATCTTCCTTATC
>tepehuaF11F

GTTTGATGAAACTTCGGCTCCCTACTAGGGCTCTGT
CTCGCCGCCCAAATTTTAACAGGCCTATTCCTTGCAATACACTACACTTCCGATATCGCA
ACAGCCTTCTCATCCGTTGCCCACATCTGCCGAGATGTAAATTATGGCTGACTAATCCGC
AACATACACGCCAACGGCGCATCTTTCTTCTTTATCTGCATTTACCTCCACATCGGTCGA
GGACTGTACTACGGCTCTTACCTCTACAAAGAAACATGGAACGTCGGCGTCATTCTCCTC
CTCTTAACAATAATAACCGCATTCGTAGGCTACGTCCTCCCCTGAGGACAAATATCCTTT
TGAGGTGCCACCGTTATCACCAACCTTCTCTCCGCAATCCCTTACATCGGCAACTCCCTA
GTCCAATGACTCTGAGGAGGCTTTTCAGTAGACAATGCCACCCTCACCCGATTCTTTGCC
TTCCACTTCCTCCTGCCATTCATCATTGCAGCCATAACAATAATTCACCTAATCTTCCTC
CACGAAACCGGATCAACAAACCCAGCAGGCTTAAACTCCGACACAGACAAAATTTCATTC
CACCCCTACTTTTCCTACAAAGATCTGCTAGGCTTTGCCATCCTACTTATCGCCCTAATC
ACCTTAGCCCTCTTTTCCCCCAATCTCCTAGGAGACCCAGACAACTTCACCCCCGCAAAC
CCCCTAGTCACACCCCCACATATCAAACCAGAATGATACTTCCTATTTGCTTACGCCATC
CTCCGATCAATCCCCAACAAACTAGGAGGTGTCCTCGCACTTCTTTTCTCCATCCTGATC
CTCATACTCGTCCCAATCCTCCATACCTCAAAACTCCGAGCCCTTACCTTCCGGCCACTC
ACCCAATTCCTATTCTGGCTTCTAGTTGCGGACGTCATTATCTTAACTTGAATCGGAGGC
ATGCCTGTTGAACATCCATTTATCGTCATCGGCCAAGTCGCATCATTCCTCTACTTCTTT
ATCTTCCTTATC
>deppiiB11F

GTTTGATGAAACTTCGGCTCCCTACTAGGGCTCTGT
CTCGCCGCCCAAATTTTAACGGGCCTATTCCTTGCAATACACTACACTTCCGATATCGCA
ACAGCCTTCTCATCCGTTGCCCACATCTGCCGAGATGTAAATTATGGCTGACTAATCCGC
AACATACACGCCAACGGCGCATCTTTCTTCTTCATCTGCATTTACCTCCACATCGGCCGA
GGACTGTACTACGGCTCTTACCTCTACAAAGAAACATGGAACGTCGGCGTTATCCTCCTC
CTCTTAACAATAATAACTGCATTCGTAGGCTACGTCCTCCCCTGAGGACAGATATCCTTT
TGAGGTGCTACCGTTATCACCAACCTTCTCTCCGCAATCCCTTACATCGGCAACTCCTTA
GTCCAATGACTCTGAGGGGGCTTTTCAGTAGACAATGCCACCCTCACCCGATTCTTTGCC
TTCCACTTCCTCCTACCATTCATCATTGCAGCCATAACAATAATTCACCTAATCTTCCTC
CACGAAACCGGATCAACAAACCCAGCAGGCTTAAACTCCGACACAGACAAAATCTCATTC
CACCCCTACTTCTCCTACAAAGACCTCCTAGGCTTTGCAATCCTACTTATTGCCCTAATC
ACCTTAGCCCTCTTTTCCCCCAACCTCCTAGGAGACCCAGACAACTTCACCCCCGCAAAC
CCCCTAGTCACACCCCCACATATCAAACCAGAATGATACTTCCTATTTGCTTACGCCATC
CTCCGATCAATCCCCAACAAACTAGGAGGTGTCCTCGCACTTCTTTTCTCCATCCTAATC
CTCATACTCGTCCCAATCCTCCATACCTCAAAACTCCGAGCCCTTACCTTCCGGCCACTC
ACCCAATTCCTATTCTGGGTTCTAGTTGCGGACGTCATTATCTTAACTTGAATCGGAGGG
ATGCCTGTTGATCATCCATTTATCGTCATCGGCCAAGTCGCATCATTCTTCTACTTCTTT
ATCTTCCTTATC
>deppiiC01F_deppiiC02F

GTTTGATGAAACTTCGGCTCCCTACTAGGGCTCTGT
CTCGCCGCCCAAATTTTAACGGGCCTATTCCTTGCAATACACTACACTTCCGATATCGCA
ACAGCCTTCTCATCCGTTGCCCACATCTGCCGAGATGTAAATTATGGCTGACTAATCCGC
AACATACACGCCAACGGCGCATCTTTCTTCTTCATCTGCATTTACCTCCACATCGGCCGA
GGACTGTACTACGGCTCTTACCTCTACAAAGAAACATGGAACGTCGGCGTTATCCTCCTC
CTCTTAACAATAATAACTGCATTCGTAGGCTACGTCCTCCCCTGAGGACAGATATCCTTT
TGAGGTGCTACCGTTATCACCAACCTTCTCTCCGCAATCCCTTACATCGGCAACTCCTTA
GTCCAATGACTCTGAGGGGGCTTTTCAGTAGACAATGCCACCCTCACCCGATTCTTTGCC
TTCCACTTCCTCCTACCATTCATCATTGCAGCCATAACAATAATTCACCTAATCTTCCTC
CACGAAACCGGATCAACAAACCCAGCAGGCTTAAACTCCGACACAGACAAAATCTCATTC
CACCCCTACTTCTCCTACAAAGACCTCCTAGGCTTTGCAATCCTACTTATTGCCCTAATC
ACCTTAGCCCTCTTTTCCCCCAACCTCCTAGGAGACCCAGACAACTTCACCCCCGCAAAC
CCCCTAGTCACACCCCCACATATCAAACCAGAATGATACTTCCTATTTGCTTACGCCATC
CTCCGATCAATCCCCAACAAACTAGGAGGTGTCCTCGCACTTCTTTTCTCCATCCTAATC
CTCATACTCGTCCCAATCCTCCATACCTCAAAACTCCGAGCCCTTACCTTCCGGCCACTC
ACCCAATTCCTATTCTGACTTCTAGTTGCGGACGTCATTATCTTAACTTGAATCGGAGGG
ATGCCTGTTGATCATCCATTTATCGTCATCGGCCAAGTCGCATCATTCTTCTACTTCTTT
ATCTTCCTTATC
>deppiiC03F

GTTTGATGAAACTTCGGCTCCCTACTAGGGCTCTGT
CTCGCCGCCCAAATTTTAACGGGCCTATTCCTTGCAATACACTACACTTCCGATATCGCA
ACAGCCTTCTCATCCGTTGCCCACATCTGCCGAGATGTAAATTATGGCTGACTAATCCGC
AACATACACGCCAACGGCGCATCTTTCTTCTTCATCTGCATTTACCTCCACATCGGCCGA
GGACTGTACTACGGCTCTTACCTCTACAAAGAAACATGGAACGTCGGCGTTATCCTCCTC
CTCTTAACAATAATAACTGCATTCGTAGGCTACGTCCTCCCCTGAGGACAGATATCCTTT
TGAGGTGCTACCGTTATCACCAACCTTCTCTCCGCAATCCCTTACATCGGCAACTCCTTA
GTCCAATGACTCTGAGGGGGCTTTTCAGTAGACAATGCCACCCTCACCCGATTCTTTGCC
TTCCACTTCCTCCTACCATTCATCATTGCAGCCATAACAATAATTCACCTAATCTTCCTC
CACGAAACCGGATCAACAAACCCAGCAGGCTTAAACTCCGACACAGACAAAATCTCATTC
CACCCCTACTTCTCCTACAAAGACCTCCTAGGCTTTGCAATCCTACTTATTGCCCTAATC
ACCTTAGCCCTCTTTTCCCCCAACCTCCTAGGAGACCCAGACAACTTCACCCCCGCAAAC
CCCCTAGTCACACCCCCACATATCAAACCAGAATGATACTTCCTATTTGCTTACGCCATC
CTCCGATCAATCCCCAACAAACTAGGAGGTGTCCTCGCACTTCTTTTCTCCATCCTAATC
CTCATACTCGTCCCAATCCTCCATACCTCAAAACTCCGAGCCCTTACCTTCCGGCCACTC
ACCCAATTCCTGTTCTGACTTCTAGTTGCGGACGTCATTATCTTAACTTGAATCGGAGGG
ATGCCTGTTGATCATCCATTTATCGTCATCGGCCAAGTCGCATCATTCCTCTACTTCTTT
ATCTTCCTTATC
>deppiiB12F

GTTTGATGAAACTTCGGTTCCCTACTAGGGCTCTGT
CTCGCCGCCCAAATTTTAACGGGCCTATTCCTTGCAATACACTACACTTCCGATATCGCA
ACAGCCTTCTCATCCGTTGGCCACATCTGCCGAGATGTAAATTATGGCTGACTAATCCGC
AACATACACGCCAACGGCGCATCTTTCTTCTTCATCTGCATTTACCTCCACAACGGCCGA
GGACTGTACTACGGCTCTTACCTCTACAAAGAAACATGGAACGTCGGCGTTATCCTCCTC
CTCTTAACAATAATAACTGCATTCGTAGGCTACGTCCTCCCCTGAGGACAGATATCCTTT
TGAGGTGCCACCGTTATCACCAACCTTCTCTCCGCAATCCCTTACATCGGCAACTCCTTA
GTCCAATGACTCTGAGGGGGCTTTTCAGTAGACAATGCCACCCTCACCCGATTCTTTGCC
TTCCACTTCCTCCTACCATTCATCATTGCAGCCATAACAATAATTCACCTAATCTTCCTC
CACGAAACCGGATCAACAAACCCAGAAGGGTTAAACTCCGACACAGACAAAATCTCATTC
CACCCCTACTTCTCCTACAAAGACCTCCTAGGCTTTGCAATCCTACTTATTGCCCTAATC
ACCTTAGCCCTCTTTTCCCCCAACCTCCTAGGAGACCCAGACAACTTCACCCCCGCAAAC
CCCCTAGTCACACCCCCACATATCAAACCAGAATGATACTTCCTATTTGCTTACGCCATC
CTCCGATCAATCCCCAACAAACTAGGAGGTGTCCTCGCACTTCTTTTCTCCATCCTAATC
CTCATACTCGTCCCAATCCTCCATACCTCAAAACTCCGAGCCCTTACCTTCCGGCCACTC
ACCCAATTCCTGTTTTGGCTTCTAGTTGCGGACGTCATTATCTTAACTTGAATCGGAGGG
ATGCCTGTTGATCATCCATTTATCGTCATCGGCCAAGTCGCATCATTCCTCTACTTCTTT
ATCTTCCTTATC
>H29_deppii_69

AAACATCTCTGTTTGATGAAACTTCGGCTCCCTACTAGGGCTCTGT
CTCGCCGCCCAAATTTTAACGGGCTATTCCTTGCAATACACTACACTTCCGATATCGCA
ACAGCCTTCTCATCCGTTGCCCACATCTGCCGAGATGTAAATTATGGCTGACTAATCCGC
AACATACACGCCAACGGCGCATCTTTCTTCTTCATCTGCATTTACCTCCACATCGGCCGA
GGACTGTACTACGGCTCTTACCTCTACAAAGAAACATGGAACGTCGGCGTTATCCTCCTC
CTCTTAACAATAATAACTGCATTCGTAGGCTACGTCCTCCCCTGAGGACAGATATCCTTT
TGAGGTGCTACCGTTATCACCAACCTTCTCTCCGCAATCCCTTACATCGGCAACTCCTTA
GTCCAATGACTCTGAGGGGGCTTTTCAGTAGACAATGCCACCCTCACCCGATTCTTTGCC
TTCCACTTCCTCCTACCATTCATCATTGCAGCCATAACAATAATTCACCTAATCTTCCTC
CACGAAACCGGATCAACAAACCCAGCAGGCTTAAACTCCGACACAGACAAAATCTCATTC
CACCCCTACTTCTCCTACAAAGACCTCCTAGGCTTTGCAATCCTACTTATTGCCCTAATC
ACCTTAGCCCTCTTTTCCCCCAACCTCCTAGGAGACCCAGACAACTTCACCCCCGCAAAC
CCCCTAGTCACACCCCCACATATCAAACCAGAATGATACTTCCTATTTGCTTACGCCATC
CTCCGATCAATCCCCAACAAACTAGGAGGTGTCCTCGCACTTCTTTTCTCCATCCTAATC
CTCATACTCGTCCCAATCCTCCATACCTCAAAACTCCGAGCCCTCACCTTCCGGCCACTC
ACCCAATTCCTGTTCTGACTTCTAGTTGCGGACGTCATTATCTTAACWWGAATCGGAGGC
ATACCTGTGAACATCCATTTATCATCATCGGCCAAGTCGCATCATTCCTTACTTCTTT
ATCTTCCTTAT
>H27_deppii_68

AAACATCTCTGTTTGATGAAACTTCGGCTCCCTACTAGGGCTCTGT
CTCGCCGCCCAAATTTTAACGGGCTATTCCTTGCAATACACTACACTTCCGATATCGA
ACAGCCTTCTCATCCGTTGCCCACATCTGCCGAGATGTAAATTATGGCTGATAATCCGC
AACATACACGCCAACGGCGCATCTTTCTTCTTCATCTGCATTTACCTCCACATCGGCCGA
GGACTGTACTACGGCTCTTACCTCTACAAAGAAACATGGAACGTCGGCGTTATCCTCCTC
CTCTTAACAATAATAACTGCATTCGTAGGCTACGTCCTCCCCTGAGGACAGATATCCTTT
TGAGGTGCTACCGTTATCACCAACCTTCTCTCCGCAATCCCTTACATCGGCAACTCCTTA
GTCCAATGACTCTGAGGGGGCTTTTCAGTAGACAATGCCACCCTCACCCGATTCTTTGCC
TTCCACTTCCTCCTACCATTCATCATTGCAGCCATAACAATAATTCACCTAATCTTCCTC
CACGAAACCGGATCAACAAACCCAGCAGGCTTAAACTCCGACACAGACAAAATCTCATTC
CACCCCTACTTCTCCTACAAAGACCTCCTAGGCTTTGCAATCCTACTTATTGCCCTAATC
ACCTTAGCCCTCTTTTCCCCCAACCTCCTAGGAGACCCAGACAACTTCACCCCCGCAAAC
CCCCTAGTCACACCCCCACATATCAAACCAGAATGATACTTCCTATTTGCTTACGCCATC
CTCCGATCAATCCCCAACAAACTAGGAGGTGTCCTCGCACTTCTTTTCTCCATCCTAATC
CTCATACTCGTCCCAATCCTCCATACCTCAAAACTCCGAGCCCTCACCTTCCGGCCACTC
ACCCAATTCCTGTTCTGACTTCTAGTTGCGGACGTCATTATCTTAACTTGAATCGGAGGC
ATACCTGTTGAACATCCATTTATCATCATCGGCCAAGTCGCATCATTCCTTACTTCTTT
ATCTTCCTTAT
>H28_deppii_69

AAACATCTCTGTTTGATGAAACTTCGGCTCCCTACTAGGGCTCTGT
CTCGCCGCCCAAATTTTAACGGGSCTATTCCTTGCAATACACTACACTTCCGATATCGCA
ACAGCCTTCTCATCCGTTGCCCACATCTGCCGAGATGTAAATTATGGCTGACTAATCCGC
AACATACACGCCAACGGCGCATCTTTCTTCTTCATCTGCATTTACCTCCACATCGGCCGA
GGACTGTACTACGGCTCTTACCTCTACAAAGAAACATGGAACGTCGGCGTTATCCTCCTC
CTCTTAACAATAATAACTGCATTCGTAGGCTACGTCCTCCCCTGAGGACAGATATCCTTT
TGAGGTGCTACCGTTATCACCAACCTTCTCTCCGCAATCCCTTACATCGGCAACTCCTTA
GTCCAATGACTCTGAGGGGGCTTTTCAGTAGACAATGCCACCCTCACCCGATTCTTTGCC
TTCCACTTCCTCCTACCATTCATCATTGCAGCCATAACAATAATTCACCTAATCTTCCTC
CACGAAACCGGATCAACAAACCCAGCAGGCTTAAACTCCGACACAGACAAAATCTCATTC
CACCCCTACTTCTCCTACAAAGACCTCCTAGGCTTTGCAATCCTACTTATTGCCCTAATC
ACCTTAGCCCTCTTTTCCCCCAACCTCCTAGGAGACCCAGACAACTTCACCCCCGCAAAC
CCCCTAGTCACACCCCCACATATCAAACCAGAATGATACTTCCTATTTGCTTACGCCATC
CTCCGATCAATCCCCAACAAACTAGGAGGTGTCCTCGCACTTCTTTTCTCCATCCTAATC
CTCATACTCGTCCCAATCCTCCATACCTCAAAACTCCGAGCCCTCACCTTCCGGCCACTC
ACCCAATTCCTGTTCTGACTTCTAGTTGCGGACGTCATTATCTTAACTTGAATCGGAGGC
ATACCTGTTGAACATCCATTTATCATCATCGGCCAAGTCGCATCATTCCTCTACTTCTTT
ATCTTCCTTAT
>H34_good_labridens_93


TAACAGGGCTATTCCTTGCAATACACTATACCTCCGATATCGCA
ACAGCCTTCTCATCCGTTGCCCACRTCTGCCGAGATGTAAACTACGGTTGACTTATCGC
AACATACACGCCRACGGCGCATCCTTCTTCTTTATCTGCATCTACCTCCACATCGGTCGA
GGACTATACTACGGCTCCTTTCTCTACAAAGAAACATGAAACGTCGGCGTCATCCTCCTT
CTCTTAACAATAATAACTGCCTTCGTAGGCTACGTCCTCCCCTGAGGCCAGATATCCTTT
TGAGGTGCCACCGTCATCACCAACCTCCTCTCCGCAATCCCTTACATTGGCAACTCTCTA
GTTCAATGACTCTGAGGAGGCTTTTCAGTAGACAATGCCACCCTCACTCGATTCTTTGCC
TTCCACTTTCTCCTCCCATTCATCATTGCAGCCATAACAATAATCCATCTAATCTTCTTA
CATGAAACCGGCTCCACAAACCCGGCAGGCCTAAACTCCGACACAGACAAAATTTCGTTC
CACCCCTACTTCTCCTACAAAGACCTCCTAGGTTTTGCAATCCTACTTATTGCCCTAATC
ACCTTAGCCCTCTTTTCCCCTAACCTCCTTGGAGACCCAGATAACTTCACCCCCGCAAAC
CCCCTAGTAACACCCCCACATATTAAACCAGAATGATACTTCCTATTTGCTTACGCCATC
CTCCGATCAATTCCTAACAAACTAGGAGGCGTCCTCGCACTTCTTTTCTCCATTTTAATT
CTTATACTCGTTCCAATCCTCCACACCTCAAAACTCCGAGCCCTCACCTTCCGGCCACTC
ACCCAAGCTCTATTYTGACTCCTAGTCGCAGATGTCACTATCTTAACTTGAATCGGAGGA
ATGCCTGTTGAACATCCMTTGTCATCATCGGGCAAATCGCATCATTCCTCTACTTCTTT
ATTTTCCTTATATGCTACCCACTGCCGGACTAGCAGAAAATAAAATACTYGCATA
>H30NR_labridens_89

AACATCTCTGTTTGATGAAATTTCGGCTCTCTACTAGGACTCTGC
CTCGCCGCCCAAATTCTAACAGGSCTATTCCTTGCAATACACTATACCTCCGATATCGCA
ACAGCCTTCTCATCCGTTGCCCACATCTGCCGAGATGTAAACTACGGTTGACTTATCCGC
AACATACACGCCAACGGCGCATCCTTCTTCTTTATCTGCATCTACCTCCACATCGGTCGA
GGACTATACTACGGCTCCTTTCTCTACAAAGAAACATGAAACGTCGGCGTCATCCTCCTT
CTCTTAACAATAATAACTGCCTTCGTAGGCTACGTCCTCCCCTGAGGCCAGATATCCTTT
TGAGGTGCCACCGTCATCACCAACCTCCTCTCCGCAATCCCTTACATTGGCAACTCTCTA
GTTCAATGACTCTGAGGAGGCTTTTCAGTAGACAATGCCACCCTCACTCGATTCTTTGCC
TTCCACTTTCTCCTCCCATTCATCATTGCAGCCATAACAATAATCCATCTAATCTTCTTA
CATGAAACCGGCTCCACAAACCCGGCAGGCCTAAACTCCGACACAGACAAAATTTCGTTT
CACCCCTACTTCTCCTACAAAGACCTCCTAGGTTTTGCAATCCTACTTATTGCCCTAATC
ACCTTAGCCCTCTTTTCCCCTAACCTCCTTGGAGACCCAGATAACTTCACCCCCGCAAAC
CCCCTAGTAACACCCCCACATATTAAACCAGAATGATACTTCCTATTTGCTTACGCCATC
CTCCGATCAATTCCTAACAAACTAGGAGGCGTCCTCGCACTTCTTTTCTCCATTTTAATT
CTTATACTCGTTCCAATCCTCCACACCTCAAAACTCCGAGCCCTCACCTTCCGGCCACTC
ACCCAAGCTCTATTCTGACTCCTAGTCGCAGATGTCACTATCTTAACTTGAATCGGAGGA
ATGCCTGTTGAACATCCATTCGTCATCATCGGCCAAATCGCATCATTCCTCTACTTCTTT
ATTTTCCTTATYTTGCTACCCACTGCCGGACTAGCAGAAAATAAAATACTCGCATA
>H63_labridens_93

AGGACTCTGC
CTCGCCGCCCAAATTCTAACAGGCCTATTCCTTGCAATACACTATACCTCCGATATCGCA
ACAGCCTTCTCATCCGTTGCCCACATCTGCCGAGATGTAAACTACGGTTGACTTATCCGC
AACATACACGCCAACGGCGCATCCTTCTTCTTTATCTGCATCTACCTCCACATCGGTCGA
GGACTATACTACGGCTCCTTTCTCTACAAAGAAACATGAAACGTCGGCGTCATCCTCCTT
CTCTTAACAATAATAACTGCCTTCGTAGGCTACGTCCTCCCCTGAGGCCAGATATCCTTT
TGAGGTGCCACCGTCATCACCAACCTCCTCTCCGCAATCCCTTACATTGGCAACTCTCTA
GTTCAATGACTCTGAGGAGGCTTTTCAGTAGACAATGCCACCCTCACTCGATTCTTTGCC
TTCCACTTTCTCCTCCCATTCATCATTGCAGCCATAACAATAGTCCATCTAATCTTCTTA
CATGAAACCGGCTCCACAAACCCGGCAGGCCTAAACTCCGACACAGACAAAATTTCGTTC
CACCCCTACTTCTCCTACAAAGACCTCCTAGGTTTTGCAATCCTACTTATTGCCCTAATC
ACCTTAGCCCTCTTTTCCCCTAACCTCCTTGGAGACCCAGATAACTTCACCCCCGCAAAC
CCCCTAGTAACACCCCCACATATTAAACCAGAATGATACTTCCTATTTGCTTACGCCATC
CTCCGATCAATTCCTAACAAACTAGGAGGCGTCCTCGCACTTCTTTTCTCCATTTTAATT
CTTATACTCGTTCCAATCCTCCACACCTCAAAACTCCGAGCCCTCACCTTCCGGCCACTC
ACCCAAGCTCTATTCTGACTCCTAGTCGCAGATGTCACTATCTTAACTTGAATCGGAGGA
ATGCCTGTTGAACATCCATTCGTCATCATCGGCCAAATCGCATCATTCCTCTACTTCTTT
ATTTTCCTTATCTTGCTACCCATA
>H62_labridens_91

GGCTCTCTACTAGGACTCTGC
CTCGCCGCCCAAATTCTAACAGGGCTATTCCTTGCAATACACTATACCTCCGATATCGCA
ACAGCCTTCTCATCCGTTGCCCACATCTGCCGAGATGTAAACTACGGTTGACTTATCCGC
AACATACACGCCAACGGCGCATCCTTCTTCTTTATCTGCATCTACCTCCACATCGGTCGA
GGACTATACTACGGCTCCTTTCTCTACAAAGAAACATGAAACGTCGGCGTCATCCTCCTT
CTCTTAACAATAATAACTGCCTTCGTAGGCTACGTCCTCCCCTGAGGCCAGATATCCTTT
TGAGGTGCCACCGTCATCACCAACCTCCTCTCCGCAATCCCTTACATTGGCAACTCTCTA
GTTCAATGACTCTGAGGAGGCTTTTCAGTAGACAATGCCACCCTCACTCGATTCTTTGCC
TTCCACTTTCTCCTCCCATTCATCATTGCAGCCATAACAATAGTCCATCTAATCTTCTTA
CATGAAACCGGCTCCACAAACCCGGCAGGCCTAAACTCCGACACAGACAAAATTTCGTTC
CACCCCTACTTCTCCTACAAAGACCTCCTAGGTTTTGCAATCCTACTTATTGCCCTAATC
ACCTTAGCCCTCTTTTCCCCTAACCTCCTTGGAGACCCAGATAACTTCACCCCCGCAAAC
CCCCTAGTAACACCCCCACATATCAAACCAGAATGATACTTCCTATTTGCTTACGCCATC
CTCCGATCAATTCCTAACAAACTAGGAGGCGTCCTCGCACTTCTTTTCTCCATTTTAATT
CTTATACTCGTTCCAATCCTCCACACCTCAAAACTCCGAGCCCTCACCTTCCGGCCACTC
ACCCAAGCTCTATTCTGACTCCTAGTCGCAGATGTCACTATCTTAACTTGAATCGGAGGA
ATGCCTGTTGAACATCCATTCGTCATCATCGGCCAAATCGCATCATTCCTCTACTTCTTT
ATTTTCCTTATT
>labridensC06F

GTTTGATGAAATTTCGGCTCTCTACTAGGACTCTGC
CTCGCCGCCCAAATTCTAACAGGCCTATTCCTTGCAATACACTATACCTCCGATATCGCA
ACAGCCTTCTCATCCGTTGCCCACATCTGCCGAGATGTAAACTACGGTTGACTTATCCGC
AACATACACGCCAACGGCGCATCCTTCTTCTTTATCTGCATCTACCTCCACATCGGTCGA
GGACTATACTACGGCTCCTTTCTCTACAAAGAAACATGAAACGTCGGCGTCATCCTCCTT
CTCTTAACAATAATAACTGCCTTCGTAGGCTACGTCCTCCCCTGAGGCCAGATATCCTTT
TGAGGTGCCACCGTCATCACCAACCTCCTCTCCGCAATCCCTTACATTGGCAACTCTCTA
GTTCAATGACTCTGAGGAGGCTTTTCAGTAGACAATGCCACCCTCACTCGATTCTTTGCC
TTCCACTTTCTCCTCCCATTCATCATTGCAGCCATAACAATAATCCATCTAATCTTCTTA
CATGAAACCGGCTCCACAAACCCGGCAGGCCTAAACTCCGACACAGACAAAATTTCGTTC
CACCCCTACTTCTCCTACAAAGACCTCCTAGGTTTTGCAATCCTACTTATTGCCCTAATC
ACCTTAGCCCTCTTTTCCCCTAACCTCCTTGGAGACCCAGATAACTTCACCCCCGCAAAC
CCCCTAGTAACACCCCCACATATTAAACCAGAATGATACTTCCTATTTGCTTACGCCATC
CTCCGATCAATTCCTAACAAACTAGGAGGCGTCCTCGCACTTCTTTTCTCCATTTTAATT
CTTATACTCGTTCCAATCCTCCACACCTCAAAACTCCGAGCCCTCACTTTCGGGCCACTC
ACCCAAGCTCTATTCTGACTCCTAGTCGCAGATGTCACTATCTTAACTTGATCCGGAGGA
ATGCCTGTTGAACATCCATTCGTCATCATCGGCCAAATCGCATCATTCCTCTACTTCTTT
ATTTCCCTTATC
>labridensC04F

GTTTGATGAAATTTCGGCTCTCTACTAGGACTCTGC
CTCGCCGCCCAAATTCTAACAGGCCTATTCCTTGCAATACACTATACCTCCGATATCGCA
ACAGCCTTCTCATCCGTTGCCCACATCTGCCGAGATGTAAACTACGGTTGACTTATCCGC
AACATACACGCCAACGGCGCATCCTTCTTCTTTATCTGCATCTACCTCCACATCGGTCGA
GGACTATACTACGGCTCCTTTCTCTACAAAGAAACATGAAACGTCGGCGTCATCCTCCTT
CTCTTAACAATAATAACTGCCTTCGTAGGCTACGTCCTCCCCTGAGGCCAGATATCCTTT
TGAGGTGCCACCGTCATCACCAACCTCCTCTCCGCAATCCCTTACATTGGCAACTCTCTA
GTTCAATGACTCTGAGGAGGCTTTTCAGTAGACAATGCCACCCTCACTCGATTCTTTGCC
TTCCACTTTCTCCTCCCATTCATCATTGCAGCCATAACAATAATCCATCTAATCTTCTTA
CATGAAACCGGCTCCACAAACCCGGCAGGCCTAAACTCCGACACAGACAAAATTTCGTTC
CACCCCTACTTCTCCTACAAAGACCTCCTAGGTTTTGCAATCCTACTTATTGCCCTAATC
ACCTTAGCCCTCTTTTCCCCTAACCTCCTTGGAGACCCAGATAACTTCACCCCCGCAAAC
CCCCTAGTAACACCCCCACATATTAAACCAGAATGATACTTCCTATTTGCTTACGCCATC
CTCCGATCAATTCCTAACAAACTAGGAGGCGTCCTCGCACTTCTTTTCTCCATTTTAATT
CTTATACTCGTTCCAATCCTCCACACCTCAAAACTCCGAGCCCTCACCTTCGGGCCACTC
ACCCAAGCTCTATTCTGACTCCTAGTCGCAGATGTCACTATCTTAACTTGAATCGGAGGA
ATGCCTGTTGAACATCCATTCGTCATCATCGGCCAAATCGCATCATTCCTCTACTTCTTT
ATTTCCCTTATC
>labridensC05F

GTTTGATGAAATTTCGGCTCTCTACTAGGACTCTGC
CTCGCCGCCCAAATTCTAACAGGCCTATTCCTTGCAATACACTATACCTCCGATATCGCA
ACAGCCTTCTCATCCGTTGCCCACATCTGCCGAGATGTAAACTACGGTTGACTTATCCGC
AACATACACGCCAACGGCGCATCCTTCTTCTTTATCTGCATCTACCTCCACATCGGTCGA
GGACTATACTACGGCTCCTTTCTCTACAAAGAAACATGAAACGTCGGCGTCATCCTCCTT
CTCTTAACAATAATAACTGCCTTCGTAGGCTACGTCCTCCCCTGAGGCCAGATATCCTTT
TGAGGTGCCACCGTCATCACCAACCTCCTCTCCGCAATCCCTTACATTGGCAACTCTCTA
GTTCAATGACTCTGAGGAGGCTTTTCAGTAGACAATGCCACCCTCACTCGATTCTTTGCC
TTCCACTTTCTCCTCCCATTCATCATTGCAGCCATAACAATAATCCATCTAATCTTCTTA
CATGAAACCGGCTCCACAAACCCGGCAGGCCTAAACTCCGACACAGACAAAATTTCGTTT
CACCCCTACTTCTCCTACAAAGACCTCCTAGGTTTTGCAATCCTACTTATTGCCCTAATC
ACCTTAGCCCTCTTTTCCCCTAACCTCCTTGGAGACCCAGATAACTTCACCCCCGCAAAC
CCCCTAGTAACACCCCCACATATTAAACCAGAATGATACTTCCTATTTGCTTACGCCATC
CTCCGATCAATTCCTAACAAACTAGGAGGCGTCCTCGCACTTCTTTTCTCCATTTTAATT
CTTATACTCGTTCCAATCCTCCACACCTCAAAACTCCGAGCCCTCACCTTCCGGCCACTC
ACCCAAGCTCTATTCTGACTCCTAGTCGCAGATGTCACTATCTTAACTTGAATCGGAGGA
ATGCCTGTTGAACATCCATTCGTCATCATCGGGCAAATCGCATCATTCCTCTACTTCTTT
ATTTCCCTTATC
>bartoniA01F

ATTTGATGAAATTTCGGCTCTCTACTAGGGCTCTGC
CTCGCCGCCCAAATTTTAACAGGCCTATTCCTTGCAATACACTATACCTCCGATATCGCA
ACAGCCTTCTCATCCGTTGCCCACATCTGCCGAGATGTAAACTACGGTTGACTTATCCGC
AACATACACGCCAACGGCGCATCCTTCTTCTTTATCTGCATCTACCTCCACATCGGTCGA
GGACTATACTACGGCTCCTTTCTCTACAAAGAAACATGAAACGTCGGCGTCATCCTCCTT
CTCTTAACAATAATAACTGCCTTCGTAGGCTACGTCCTCCCCTGAGGCCAGATATCCTTT
TGAGGTGCCACCGTCATCACCAACCTCCTCTCCGCAATCCCTTACATTGGCAACTCTCTA
GTTCAATGACTCTGAGGAGGCTTTTCAGTAGACAATGCCACCCTCACTCGATTCTTTGCC
TTCCACTTTCTCCTCCCATTCATCATTGCAGCCATAACAATAATCCATCTAATCTTCTTA
CATGAAACCGGCTCCACAAACCCGGCAGGCCTAAACTCCGACACAGACAAAATTTCGTTC
CACCCCTACTTCTCCTACAAAGACCTCCTAGGTTTTGCAATCCTACTTATTGCCCTAATC
ACCTTAGCCCTCTTTTCCCCTAACCTCCTTGGAGACCCAGATAACTTCACCCCCGCAAAC
CCCCTAGTAACACCCCCACATATTAAACCAGAATGATACTTCCTATTTGCTTACGCCATC
CTCCGATCAATTCCTAACAAACTAGGAGGCGTCCTCGCACTTCTTTTCTCCATTTTAATT
CTCATACTCGTTCCAATCCTCCACACCTCAAAACTCCGAGCCCTCACCTTCCGACCACTC
ACCCAAGCTCTATTCTGACTCCTAGTCGCAGATGTCACTATCTTAACTTGAATCGGAGGA
ATGCCTGTTGGACATCCATTCGTCATCATCGGCCAAATCGCATCATTCCTCTACTTCTTT
ATTTTCCTTATC
>bartoniA05F_A04F_A02F

ATTTGATGAAATTTCGGCTCTCTACTAGGGCTCTGC
CTCGCCGCCCAAATTTTAACAGGCCTATTCCTTGCAATACACTATACCTCCGATATCGCA
ACAGCCTTCTCATCCGTTGCCCACATCTGCCGAGATGTAAACTACGGTTGACTTATCCGC
AACATACACGCCAACGGCGCATCCTTCTTCTTTATCTGCATCTACCTCCACATCGGTCGA
GGACTATACTACGGCTCCTTTCTCTACAAAGAAACATGAAACGTCGGCGTCATCCTCCTT
CTCTTAACAATAATAACTGCCTTCGTAGGCTACGTCCTCCCCTGAGGCCAGATATCCTTT
TGAGGTGCCACCGTCATCACCAACCTCCTCTCCGCAATCCCTTACATTGGCAACTCTCTA
GTTCAATGACTCTGAGGAGGCTTTTCAGTAGACAATGCCACCCTCACTCGATTCTTTGCC
TTCCACTTTCTCCTCCCATTCATCATTGCAGCCATAACAATAATCCATCTAATCTTCTTA
CATGAAACCGGCTCCACAAACCCGGCAGGCCTAAACTCCGACACAGACAAAATTTCGTTC
CACCCCTACTTCTCCTACAAAGACCTCCTAGGTTTTGCAATCCTACTTATTGCCCTAATC
ACCTTAGCCCTCTTTTCCCCTAACCTCCTTGGAGACCCAGATAACTTCACCCCCGCAAAC
CCCCTAGTAACACCCCCACATATTAAACCAGAATGATACTTCCTATTTGCTTACGCCATC
CTCCGATCAATTCCTAACAAACTAGGAGGCGTCCTCGCACTTCTTTTCTCCATTTTAATT
CTCATACTCGTTCCAATCCTCCACACCTCAAAACTCCGAGCCCTCACCTTCCGACCACTC
ACCCAAGCTCTATTCTGACTCCTAGTCGCAGATGTCACTATCTTAACTTGAATCGGAGGA
ATGCCTGTTGAACATCCATTCGTCATCATCGGCCAAATCGCATCATTCCTCTACTTCTTT
ATTTTCCTTATC
>bartoniA03F

ATTTGATGAAATTTCGGCTCTCTACTAGGGCTCTGC
CTCGCCGCCCAAATTTTAACAGGCCTATTCCTTGCAATACACTATACCTCCGATATCGCA
ACAGCCTTCTCATCCGTTGCCCACATCTGCCGAGATGTAAACTACGGTTGACTTATCCGC
AACATACACGCCAACGGCGCATCCTTCTTCTTTATCTGCATCTACCTCCACATCGGTCGA
GGACTATACTACGGCTCCTTTCTCTACAAAGAAACATGAAACGTCGGCGTCATCCTCCTT
CTCTTAACAATAATAACTGCCTTCGTAGGCTACGTCCTCCCCTGAGGCCAGATATCCTTT
TGAGGTGCCACCGTCATCACCAACCTCCTCTCCGCAATCCCTTACATTGGCAACTCTCTA
GTTCAATGACTCTGAGGAGGCTTTTCAGTAGACAATGCCACCCTCACTCGATTCTTTGCC
TTCCACTTTCTCCTCCCATTCATCATTGCAGCCATAACAATAATCCATCTAATCTTCTTA
CATGAAACCGGCTCCACAAACCCGGCAGGCCTAAACTCCGACACAGACAAAATTTCGTTC
CACCCCTACTTCTCCTACAAAGACCTCCTAGGTTTTGCAATCCTACTTATTGCCCTAATC
ACCTTAGCCCTCTTTTCCCCTAACCTCCTTGGAGACCCAGATAACTTCACCCCCGCAAAC
CCCCTAGTAACACCCCCACATATTAAACCAGAATGATACTTCCTATTTGCTTACGCCATC
CTCCGATCAATTCCTAACAAACTAGGAGGCGTCCTCGCACTTCTTTTCTCCATTTTAATT
CTCATACTCGTTCCAATCCTCCACACCTCAAAACTCCGAGCCCTCACCTTCCCACCACTC
ACCCAAGCTCTATTCTGACTCCTAGTCGCAGATGTCACTATCTTAACTTGAATCGGAGGA
ATGCCTGTTGAACATCCATTCGTCATCATCGGCCAAATCGCATCATTCCTCTACTTCTTT
ATTTTCCTTATC
>H54_bartoni_93

AAACATCTCTATTTGATGAAATTTCGGCTCTCTACTAGGGCTCTGC
CTCGCCGCCCAAATTTTAACAGGCCTATTCCTTGCAATACACTATACCTCCGATATCGCA
ACAGCCTTCTCATCCGTTGCCCACATCTGCCGAGATGTAAACTACGGTTGACTTATCCGC
AACATACACGCCAACGGCGCATCCTTCTTCTTTATCTGCATCTACCTCCACATCGGTCGA
GGACTATACTACGGCTCCTTTCTCTACAAAGAAACATGAAACATCGGCGTCATCCTCCTT
CTCTTAACAATAATAACTGCCTTCGTAGGCTACGTCCTCCCCTGAGGCCAGATATCCTTT
TGAGGTGCCACCGTCATCACCAACCTCCTCTCCGCAATCCCTTACATTGGCAACTCCCTA
GTTCAATGACTCTGAGGAGGCTTTTCAGTAGACAATGCCACCCTCACTCGATTCTTTGCC
TTCCACTTTCTCCTCCCATTCATCATTGCAGCCATAACAATAATCCATCTAATCTTCTTA
CATGAAACCGGCTCCACAAACCCGGCAGGCCTAAACTCCGACACAGACAAAATTTCGTTC
CACCCCTACTTCTCCTACAAAGACCTCCTAGGTTTTGCAATCCTACTTATTGCCCTAATC
ACTTTAGCCCTCTTTTCCCCTAACCTCCTTGGAGACCCAGATAACTTCACCCCCGCAAAC
CCCCTAGTAACACCCCCACATATTAAACCAGAATGATACTTCCTATTTGCTTACGCCATC
CTCCGATCAATTCCTAACAAACTAGGAGGCGTCCTCGCACTTCTTTTCTCCATTTTAATT
CTCATACTCGTTCCAATCCTCCACACCTCAAAACTCCGAGCCCTCACCTTCCGACCACTC
ACCCAAGCTCTATTCTGACTCCTAGTCGCAGATGTCACTATCTTAACTTGAATCGGAGGA
ATGCCTGTTGAACATCCATTCGTCATCATCGGCCAAATCGCATCATTCCTCTACTTCTTT
ATTTTCCTTAT
>H34AA_labridens_93

AACATCTCTGTTTGATGAAATTTCGGCTCTCTACTAGGACTCTGC
CTCGCCGCCCAAATTCTAACAGGCCTATTCCTTGCAATACACTATACCTCCGATATCGCA
ACAGCCTTCTCATCCGTTGCCCACATCTGCCGAGATGTAAACTACGGTTGACTTATCCGC
AACATACACGCCAACGGCGCATCCTTCTTCTTTATCTGCATCTACCTCCACATCGGTCGA
GGACTATACTACGGCTCCTTTCTCTACAAAGAAACATGAAACGTCGGCGTCATCCTCCTT
CTCTTAACAATAATAACTGCCTTCGTAGGCTACGTCCTCCCCTGAGGCCAGATATCCTTT
TGAGGTGCCACCGTCATCACCAACCTCCTCTCCGCAATCCCTTACATTGGCAACTCTCTA
GTTCAATGACTCTGAGGAGGCTTTTCAGTAGACAATGCCACCCTCACTCGATTCTTTGCC
TTCCACTTTCTCCTCCCATTCATCATTGCAGCCATAACAATAATCCATCTAATCTTCTTA
CATGAAACCGGCTCCACAAACCCGGCAGGCCTAAACTCCGACACAGACAAAATTTCGTTC
CACCCCTACTTCTCCTACAAAGACCTCCTAGGTTTTGCAATCCTACTTATTGCCCTAATC
ACCTTAGCCCTCTTTTCCCCTAACCTCCTTGGAGACCCAGATAACTTCACCCCCGCAAAC
CCCCTAGTAACACCCCCACATATTAAACCAGAATGATACTTCCTATTTGCTTACGCCATC
CTCCGATCAATTCCTAACAAACTAGGAGGCGTCCTCGCACTTCTTTTCTCCATTTTAATT
CTTATACTCGTTCCAATCCTCCACACCTCAAAACTCCGAGCCCTCACCTTCCGGCCACTC
ACCCAAGCTCTATTCTGACTCCTAGTCGCAGATGTCACTATCTTAACTTGAATCGGAGGA
ATGCCTGTTGAACATCCATTCGTCATCATCGGCCAAATCGCATCATTCCTCTACTTCTTT
ATTTTCCTTAT
>steindE08F

GTTTGATGAAATTTCGGCTCTCTACTAGGACTCTGC
CTCGCCCCCCAAATTTTAACAGGGTTATTCCTTGCAATACACAATACCTCCGATATCGCA
ACAGCCTTCTGATCGGTTGGGCACAGCTGCGGAGATGTGAACTACGGTTGACTTATCCGC
AACATACACGCCAACGGCCCATCTTTCTTCTTCATCTGCATCTACCTCCACATCGGTCGA
GGGCTGTACTACGGGTCTTTCCTCTACAAAGAAAAATGAAACGTCGGCGTTATTCTCCTT
CTCTTAACAATAATAACTGCCTTCGTAGGCTACGTCCTCCCCTGAGGACGGATATCCTTT
TGGGGCGCCACCGTCATCACCAACCTCCTCTCAGCAATTCCTTACATTGGCAACTCCCTA
GTGCAATGGCTCTGAGGAGGCTTTTCAGTAGGCAATGTCACCCTCACGCTATTCTTTGCT
TTCCACTTCCTCCTCCCATTCATCATTGCAGCCATACCAATAATTCACCTAATCTTCCTA
CACCAAACCGCATCCACAAACGCGACAGGCCTAAACTCCGACACAGACAAAATTTCATTC
CACCCCTACTTTCCCTACAAAGACCTCCTAGGCTTTGCAATCCTACTTATTGCCCTAATC
ACCTTAACCCTCTTTTCCCCTAACCTCCTTGGAGACCCCGAGAACTTCACCCCCGCAAAC
CCCCTAGTGACACCCCCACATATTAAACCAGAATGATACTTCCTATTTGCTTATGCCATC
CTCCGATCAATTCCTAACAAACTAGGAGGGGTCCTCGCACTCATTTTCTCCATACTAATC
ATCATGCTCGTCGCACTCATCCCAACCTCAAAAATACGCGGCGTCATTTTCCGGCCACTC
ACCCAATCTCCATTCTGGCTCCTAGTCGCAGATGTTATTATCTTAACTTGAATCGGAGGC
ATGCCTGTTGAACATCCATTCATCATCATTGGGCAAATCGCATCATTCCTCTACTTCGCT
ATCTTCCTTATT
>steindE09F

GTTTGATGAAATTTCGGCTCTCTACTAGGACTCTGC
CTCGCCGCCCAAATTTTAACAGGTTTATTCCTTGCAATACACTATACCTCCGATATCGCA
ACAGCCTTCTCATCCGTTGCCCACATCTGCCGAGATGTGAACTACGGTTGACTTATCCGC
AACATACACGCCAACGGCGCATCTTTCTTCTTCATCTGCATCTACCTCCACATCGGTCGA
GGGCTGTACTACGGCTCTTTCCTCTACAAAGAAACATGAAACGTCGGCGTTATTCTCCTT
CTCTTAACAATAATAACTGCCTTCGTAGGCTACGTCCTCCCCTGAGGACAGATATCCTTT
TGAGGCGCCACCGTCATCACCAACCTCCTCTCAGCAATTCCTTACATTGGCAACTCCCTA
GTCCAATGACTCTGAGGAGGCTTTTCAGTAGACAATGCCACCCTCACCCGATTCTTTGCT
TTCCACTTCCTCCTCCCATTCATCATTGCAGCCATAACAATAATTCACCTAATCTTCCTA
CACGAAACCGGATCCACAAACCCGACAGGCCTAAACTCCGACACAGACAAAATTTCATTC
CACCCCTACTTTTCCTACAAAGACCTCCTAGGCTTTGCAATCCTACTTATTGCGCTAATC
ACCTTAGCCCTCTTTTCCCCTAAACTCCTTGGAGACCCCGATAACTTCACCCCCGCAAAC
CCCCTAGTGACACCCCCACATATTAAACCAGAATGATGCTTCCTATTTGCTTGTGTCATC
CTCCGATCAATTCCTAACAAACTAGGAGGGGTCCTCGCACTTCTTTTCTCCATACTAATC
ATCATGCTCGTCCCAATCATCCCAACGTCAAAAATACGAGCCATCACTTTTCGGCCACTC
ACCCAATCTCTATTCTGGCTCCTAGTCGCAGATGTTATTATCTTAACTTGAATCGGAGGC
ATGCCTGTTGAACATCCATTCATCATCATTGGGCAAATCGCATCATTCCTCTACTTCGCT
ATCTTCCTTATT
>pameC10F_C12F

GTTTGATGAAATTTCGGCTCTCTACTAGGACTCTGC
CTCGCCGCCCAAATTTTAACAGGTTTATTCCTTGCAATACACTATACCTCCGATATCGCA
ACAGCCTTCTCATCCGTTGCCCACATCTGCCGAGATGTGAACTACGGTTGACTTATCCGC
AACATACACGCCAACGGCGCATCTTTCTTCTTCATCTGCATCTACCTCCACATCGGTCGA
GGGCTGTACTACGGCTCTTTCCTCTACAAAGAAACATGAAACGTCGGCGTTATTCTCCTT
CTCTTAACAATAATAACTGCCTTCGTAGGCTACGTCCTCCCCTGAGGACAGATATCCTTT
TGAGGCGCCACCGTCATCACCAACCTCCTCTCAGCAATTCCTTACATTGGCAACTCCCTA
GTCCAATGACTCTGAGGAGGCTTTTCAGTAGACAATGCCACCCTCACCCGATTCTTTGCT
TTCCACTTCCTCCTCCCATTCATCATTGCAGCCATAACAATAATTCACCTAATCTTCCTA
CACGAAACCGGATCCACAAACCCGACAGGCCTAAACTCCGACACAGACAAAATTTCATTC
CACCCCTACTTTTCCTACAAAGACCTCCTAGGCTTTGCAATCCTACTTATTGCCCTAGTC
ACCTTAGCCCTCTTTTCCCCTAACCTCCTTGGAGACCCAGATAACTTCACCCCCGCAAAC
CCCCTAGTGACACCCCCACATATTAAACCAGAATGATACTTCCTATTTGCTTATGCCATC
CTCCGATCAATTCCTAACAAACTAGGAGGGGTCCTCGCACTTCTTTTCTCCATCCTAATC
CTCATGCTCGTCCCAATCCTCCACACCTCAAAACTCCGAGCCCTCACTTTCCGGCCACTC
ACCCAATCTCTATTCTGGCTCCTAGTCGCAGATGTTATTATCTTAACTTGAATCGGAGGC
ATGCTGGTTGAACATCCATTCATCATCATTGGCAAAATCGCATCATTCCTCTACTTCTCT
ATCTTCCTTATT
>pameC11F_D01F_D02F

GTTTGATGAAATTTCGGCTCTCTACTAGGACTCTGC
CTCGCCGCCCAAATTTTAACAGGTTTATTCCTTGCAATACACTATACCTCCGATATCGCA
ACAGCCTTCTCATCCGTTGCCCACATCTGCCGAGATGTGAACTACGGTTGACTTATCCGC
AACATACACGCCAACGGCGCATCTTTCTTCTTCATCTGCATCTACCTCCACATCGGTCGA
GGGCTGTACTACGGCTCTTTCCTCTACAAAGAAACATGAAACGTCGGCGTTATTCTCCTT
CTCTTAACAATAATAACTGCCTTCGTAGGCTACGTCCTCCCCTGAGGACAGATATCCTTT
TGAGGCGCCACCGTCATCACCAACCTCCTCTCAGCAATTCCTTACATTGGCAACTCCCTA
GTCCAATGACTCTGAGGAGGCTTTTCAGTAGACAATGCCACCCTCACCCGATTCTTTGCT
TTCCACTTCCTCCTCCCATTCATCATTGCAGCCATAACAATAATTCACCTAATCTTCCTA
CACGAAACCGGATCCACAAACCCGACAGGCCTAAACTCCGACACAGACAAAATTTCATTC
CACCCCTACTTTTCCTACAAAGACCTCCTAGGCTTTGCAATCCTACTTATTGCCCTAGTC
ACCTTAGCCCTCTTTTCCCCTAACCTCCTTGGAGACCCAGATAACTTCACCCCCGCAAAC
CCCCTAGTGACACCCCCACATATTAAACCAGAATGATACTTCCTATTTGCTTATGCCATC
CTCCGATCAATTCCTAACAAACTAGGAGGGGTCCTCGCACTTCTTTTCTCCATCCTAATC
CTCATGCTCGTCCCAATCCTCCACACCTCAAAACTCCGAGCCCTCACTTTCCGGCCACTC
ACCCAATCTCTATTCTGGCTCCTAGTCGCAGATGTTATTATCTTAACTTGAATCGGAGGC
ATGCCTGTTGAACATCCATTCATCATCATTGGCAAAATCGCATCATTCCTCTACTTCTCT
ATCTTCCTTATT
>pameC09F

GTTTGATGAAATTTCGGCTCTCTACTAGGACTCTGC
CTCGCCGCCCAAATTTTAACAGGTTTATTCCTTGCAATACACTATACCTCCGATATCGCA
ACAGCCTTCTCATCCGTTGCCCACATCTGCCGAGATGTGAACTACGGTTGACTTATCCGC
AACATACACGCCAACGGCGCATCTTTCTTCTTCATCTGCATCTACCTCCACATCGGTCGA
GGGCTGTACTACGGCTCTTTCCTCTACAAAGAAACATGAAACGTCGGCGTTATTCTCCTT
CTCTTAACAATAATAACTGCCTTCGTAGGCTACGTCCTCCCCTGAGGACAGATATCCTTT
TGAGGCGCCACCGTCATCACCAACCTCCTCTCAGCAATTCCTTACATTGGCAACTCCCTA
GTCCAATGACTCTGAGGAGGCTTTTCAGTAGACAATGCCACCCTCACCCGATTCTTTGCT
TTCCACTTCCTCCTCCCATTCATCATTGCAGCCATAACAATAATTCACCTAATCTTCCTA
CACGAAACCGGATCCACAAACCCGACAGGCCTAAACTCCGACACAGACAAAATTTCATTC
CACCCCTACTTTTCCTACAAAGACCTCCTAGGCTTTGCAATCCTACTTATTGCCCTAGTC
ACCTTAGCCCTCTTTTCCCCTAACCTCCTTGGAGACCCAGATAACTTCACCCCCGCAAAC
CCCCTAGTGACACCCCCACATATTAAACCAGAATGATACTTCCTATTTGCTTATGCCATC
CTCCGATCAATTCCTAACAAACTAGGAGGGGTCCTCGCACTTCTTTTCTCCATCCTAATC
CTCATGCTCGTCCCAATCCTCCACACCTCAAAACTCCGAGCCCTCACTTTCCGGCCACTC
ACCCAATCTCTATTCTGGCTCCTAGTCGCAGATGTTATTATCTTAACTTGAATCGGAGGC
ATGCCTGTTGAACATCCATTCATCATCATTGGCCAAATCGCATCATTCCTCTACTTCTCT
ATCTTCCTTATT
>H61_cf_labridens_Tamul_88

TGTTTGATGAAATTTCGGCTCTCTACTAGGACTCTGC
CTCGCCGCCCAAATTTTAACAGGTTTATTCCTTGCAATACACTATACCTCCGATATCGCA
ACAGCCTTCTCATCCGTTGCCCACATCTGCCGAGATGTGAACTACGGTTGACTTATCCGC
AACATACACGCCAACGGCGCATCTTTCTTCTTCATCTGCATCTACCTCCACATCGGTCGA
GGGCTGTACTACGGCTCTTTCCTCTACAAAGAAACATGAAACGTCGGCGTTATTCTCCTT
CTCTTAACAATAATAACTGCCTTCGTAGGCTACGTCCTCCCCTGAGGACAGATATCCTTT
TGAGGCGCCACCGTCATCACCAACCTCCTCTCAGCAATTCCTTACATTGGCAACTCCCTA
GTCCAATGACTCTGAGGAGGCTTTTCAGTAGACAATGCCACCCTCACCCGATTCTTTGCT
TTCCACTTCCTCCTCCCATTCATCATTGCAGCCATAACAATAATTCACCTAATCTTCCTA
CACGAAACCGGATCCACAAACCCGACAGGCCTAAACTCCGACACAGACAAAATTTCATTC
CACCCCTACTTTTCCTACAAAGACCTCCTAGGCTTTGCAATCCTACTTATTGCCCTAGTC
ACCTTAGCCCTCTTTTCCCCTAACCTCCTTGGAGACCCAGATAACTTCACCCCCGCAAAC
CCCCTAGTGACACCCCCACATATTAAACCAGAATGATACTTCCTATTTGCTTATGCCATC
CTCCGATCAATTCCTAACAAACTAGGAGGGGTCCTCGCACTTCTTTTCTCCATCCTAATC
CTCATGCTCGTCCCAATCCTCCACACCTCAAAACTCCGAGCCCTCACTTTCCGGCCACTC
ACCCAATCTCTATTCTGGCTCCTAGTCGCAGATGTTATTATCTTAACTTGAATCGGAGGC
ATTCCTGTTGAACATCCATTCATCATCATTGGCCAAATCGCATCATTCCTCTACTTCTCT
ATCTTCCTTATTT
>H18_cf_labridens_Tamul_84
C
CTCCCCGCACCCTAAACATCTCTGTTTGATGAAATTTCGGCTCTCTACTAGGACTCTGC
CTCGCCGCCCAAATTTTAACAGGTTTATTCCTTGCAATACACTATACCTCCGATATCGCA
ACAGCCTTCTCATCCGTTGCCCACATCTGCCGAGATGTGAACTACGGTTGACTTATCCGC
AACATACACGCCAACGGCGCATCTTTCTTCTTCATCTGCATCTACCTCCACATCGGTCGA
GGGCTGTACTACGGCTCTTTCCTCTACAAAGAAACATGAAACGTCGGCGTTATTCTCCTT
CTCTTAACAATAATAACTGCCTTCGTAGGCTACGTCCTCCCCTGAGGACAGATATCCTTT
TGAGGCGCCACCGTCATCACCAACCTCCTCTCAGCAATTCCTTACATTGGCAACTCCCTA
GTCCAATGACTCTGAGGAGGCTTTTCAGTAGACAATGCCACCCTCACCCGATTCTTTGCT
TTCCACTTCCTCCTCCCATTCATCATTGCAGCCATAACAATAATTCACCTAATCTTCCTA
CACGAAACCGGATCCACAAACCCGACAGGCCTAAACTCCGACACAGACAAAATTTCATTC
CACCCCTACTTTTCCTACAAAGACCTCCTAGGCTTTGCAATCCTACTTATTGCCCTAGTC
ACCTTAGCCCTCTTTTCCCCTAACCTCCTTGGAGACCCAGATAACTTCACCCCCGCAAAC
CCCCTAGTGACACCCCCACATATTAAACCAGAATGATACTTCCTATTTGCTTATGCCATC
CTCCGATCAATTCCTAACAAACTAGGAGGGGTCCTCGCACTTCTTTTCTCCATCCTAATC
CTCATGCTCGTCCCAATCCTCCACACCTCAAAACTCCGAGCCCTCACTTTCCGGCCACTC
ACCCAATCTCTATTCTGGCTCCTAGTCGCAGATGTTATTATCTTAACTTGAATCGGAGGC
ATGCCTGTTGAACATCCATTCATCATCATTGGCCAAATCGCATCATTCCTCTACTTCTCT
ATCTTCCTTATTT
>H60_cf_labridens_Tamul_87

AACATCTCTGTTTGATGAAATTTCGGCTCTCTACTAGGACTCTGC
CTCGCCGCCCAAATTTTAACAGGTTTATTCCTTGCAATACACTATACCTCCGATATCGCA
ACAGCCTTCTCATCCGTTGCCCACATCTGCCGAGATGTGAACTACGGTTGACTTATCCGC
AACATACACGCCAACGGCGCATCTTTCTTCTTCATCTGCATCTACCTCCACATCGGTCGA
GGGCTGTACTACGGCTCTTTCCTCTACAAAGAAACATGAAACGTCGGCGTTATTCTCCTT
CTCTTAACAATAATAACTGCCTTCGTAGGCTACGTCCTCCCCTGAGGACAGATATCCTTT
TGAGGCGCCACCGTCATCACCAACCTCCTCTCAGCAATTCCTTACATTGGCAACTCCCTA
GTCCAATGACTCTGAGGAGGCTTTTCAGTAGACAATGCCACCCTCACCCGATTCTTTGCT
TTCCACTTCCTCCTCCCATTCATCATTGCAGCCATAACAATAATTCACCTAATCTTCCTA
CACGAAACCGGATCCACAAACCCGACAGGCCTAAACTCCGACACAGACAAAATTTCATTC
CACCCCTACTTTTCCTACAAAGACCTCCTAGGCTTTGCAATCCTACTTATTGCCCTAGTC
ACCTTAGCCCTCTTTTCCCCTAACCTCCTTGGAGACCCAGATAACTTCACCCCCGCAAAC
CCCCTAGTGACACCCCCACATATTAAACCAGAATGATACTTCCTATTTGCTTATGCCATC
CTCCGATCAATTCCTAACAAACTAGGAGGGGTCCTCGCACTTCTTTTCTCCATCCTAATC
CTCATGCTCGTCCCAATCCTCCACACCTCAAAACTCCGAGCCCTCACTTTCCGGCCACTC
ACCCAATCTCTATTCTGGCTCCTAGTCGCAGATGTTATTATCTTAACTTGAATCGGAGGC
ATGCCTGTTGAACATCCATTCATCATCATTGGCCAAATCGCATCATTCCTCTACTTCTCT
ATCTTCCTTATTT
>H24_cf_labridens_Tamul_88
C
CTCCCCGCACCCTAAACATCTCTGTTTGATGAAATTTCGGCTCTCTACTAGGACTCTGC
CTCGCCGCCCAAATTTTAACAGGTTTATTCCTTGCAATACACTATACCTCCGATATCGCA
ACAGCCTTCTCATCCGTTGCCCACATCTGCCGAGATGTGAACTACGGTTGACTTATCCGC
AACATACACGCCAACGGCGCATCTTTCTTCTTCATCTGCATCTACCTCCACATCGGTCGA
GGGCTGTACTACGGCTCTTTCCTCTACAAAGAAACATGAAACGTCGGCGTTATTCTCCTT
CTCTTAACAATAATAACTGCCTTCGTAGGCTACGTCCTCCCCTGAGGACAGATATCCTTT
TGAGGCGCCACCGTCATCACCAACCTCCTCTCAGCAATTCCTTACATTGGCAACTCCCTA
GTCCAATGACTCTGAGGAGGCTTTTCAGTAGACAATGCCACCCTCACCCGATTCTTTGCT
TTCCACTTCCTCCTCCCATTCATCATTGCAGCCATAACAATAATTCACCTAATCTTCCTA
CACGAAACCGGATCCACAAACCCGACAGGCCTAAACTCCGACACAGACAAAATTTCATTC
CACCCCTACTTTTCCTACAAAGACCTCCTAGGCTTTGCAATCCTACTTATTGCCCTAATC
ACCTTAGCCCTCTTTTCCCCTAACCTCCTTGGAGACCCAGATAACTTCACCCCCGCAAAC
CCCCTAGTGACACCCCCACATATTAAACCAGAATGATACTTCCTATTTGCTTATGCCATC
CTCCGATCAATTCCTAACAAACTAGGAGGTGTCCTCGCACTTCTTTTCTCCATCCTAATC
CTCATGCTCGTCCCAATCCTCCACACCTCAAAACTCCGAGCCCTCACTTTCCGGCCACTC
ACCCAATCTCTATTCTGGCTCCTAGTCGCAGATGTTATTATCTTAACTTGAATCGGAGGC
ATGCCTGTTGAACATCCATTCATCATCATTGGCCAAATCGCATCATTCCTCTACTTCGCT
ATCTTCCTTATTTWACTACCCACTGCCGGACTAGCAGAAAATAAAATACTTGCATA
>H23_cf_labridens_Tamul_87
C
CTCCCCGCACCCTAAACATCTCTGTTTGATGAAATTTCGGCTCTCTACTAGGACTCTGC
CTCGCCGCCCAAATTTTAACAGGTTATTCCTTGCAATACACTATACCTCCGATATCGCA
ACAGCCTTCTCATCCGTTGCCCACATCTGCCGAGATGTGAACTACGGTTGACTTATCCGC
AACATACACGCCAACGGCGCATCTTTCTTCTTCATCTGCATCTACCTCCACATCGGTCGA
GGGCTGTACTACGGCTCTTTCCTCTACAAAGAAACATGAAACGTCGGCGTTATTCTCCTT
CTCTTAACAATAATAACTGCCTTCGTAGGCTACGTCCTCCCCTGAGGACAGATATCCTTT
TGAGGCGCCACCGTCATCACCAACCTCCTCTCAGCAATTCCTTACATTGGCAACTCCCTA
GTCCAATGACTCTGAGGAGGCTTTTCAGTAGACAATGCCACCCTCACCCGATTCTTTGCT
TTCCACTTCCTCCTCCCATTCATCATTGCAGCCATAACAATAATTCACCTAATCTTCCTA
CACGAAACCGGATCCACAAACCCGACAGGCCTAAACTCCGACACAGACAAAATTTCATTC
CACCCCTACTTTTCCTACAAAGACCTCCTAGGCTTTGCAATCCTACTTATTGCCCTAGTC
ACCTTAGCCCTCTTTTCCCCTAACCTCCTTGGAGACCCAGATAACTTCACCCCCGCAAAC
CCCCTAGTGACACCCCCACATATTAAACCAGAATGATACTTCCTATTTGCTTATGCCATC
CTCCGATCAATTCCTAACAAACTAGGAGGGGTCCTCGCACTTCTTTTCTCCATCCTAATC
CTCATGCTCGTCCCAATCCTCCACACCTCAAAACTCCGAGCCCTCACTTTCCGGCCACTC
ACCCAATCTCTATTCTGGCTCCTAGTCGCAGATGTTATTATCTTAACTTGAATCGGAGGC
ATGCCTGTTGAACATCCATTCATCATCATTGGCCAAATCGCATCATTCCTCTACTTCTCT
ATCTTCCTTATTTWACTACCCACTGCCGGACTAGCAGAAAATAAAATACTTGCATA
>H43_pantostictus_80
C
CTCCCCGCACCCTGAACATCTCTGTTTGATGAAATTTCGGCTCTCTACTAGGACTCTGC
CTCGCCGCCCAAATTTTAACAGGTTTATTCCTTGCAATACACTATACCTCCGATATCGCA
ACAGCCTTCTCATCCGTTGCCCACATCTGCCGAGATGTGAACTACGGTTGACTTATCCGT
AACATACACGCCAACGGCGCATCCTTTTTCTTCATCTGCATCTACCTCCACATCGGTCGA
GGACTGTACTACGGCTCTTTCCTCTACAAAGAAACATGAAACGTCGGCGTTATCCTCCTT
CTCTTAACAATAATAACTGCCTTCGTAGGCTACGTCCTCCCCTGAGGACAGATATCCTTT
TGAGGCGCCACCGTCATCACCAACCTCCTCTCCGCAATCCCTTACATTGGCAACTCCCTA
GTCCAATGACTCTGAGGAGGATTTTCAGTAGACAATGCCACCCTCACCCGATTCTTTGCT
TTCCACTTCCTCCTCCCATTCATCATTGCAGCCATAACAATAATTCACCTAATCTTCCTA
CACGAAACCGGATCCACAAACCCGGCAGGCCTAAACTCCGACACAGACAAAATTTCATTC
CACCCCTACTTCTCCTACAAAGACCTCCTAGGCTTTGCAATCCTACTTATTGCCCTAATC
ACCTTAGCCCTCTTTTCCCCTAACCTCCTTGGAGACCCAGATAACTTCACCCCCGCAAAC
CCCCTAGTGACACCCCCACATATTAAACCAGAATGATACTTCCTATTTGCTTACGCTATC
CTCCGATCGATTCCTAACAAACTAGGAGGTGTCCTCGCACTTCTTTTCTCCATCCTAATC
CTCATGCTCGTCCCAATCCTCCACACCTCAAAACTCCGAGCCCTCACCTTCCGGCCACTC
ACCCAATCTCTATTCTGACTCCTAGTCGCAGATGTTATTATCTTAACTTGAATCGGAGGC
ATGCCTGTCGAACACCCATTTATCATCATTGGTCAAATCGCATCATTCCTCTACTTCTCT
ATCTTCCTTATTTTCCTACCCACTGCCGGACTAGTAGAAAACAAAATACTTGCATA
>H20_cf_labridens_Tamul_85

AAACATCTCTGTTTGATGAAATTTCGGCTCTCTACTAGGACTCTGC
CTCGCCGCCCAAATTTTAACAGGTTTATTCCTTGCAATACACTATACCTCCGATATCGCA
ACAGCCTTCTCATCCGTTGCCCACATCTGCCGAGATGTGAACTACGGTTGACTTATCCGC
AACATACACGCCAACGGCGCATCTTTCTTCTTCATCTGCATCTACCTCCACATCGGTCGA
GGGCTGTACTACGGCTCTTTCCTCTACAAAGAAACATGAAACGTCGGCGTTATTCTCCTT
CTCTTAACAATAATAACTGCCTTCGTAGGCTACGTCCTCCCCTGAGGACAGATATCCTTT
TGAGGCGCCACCGTCATCACCAACCTCCTCTCAGCAATTCCTTACATTGGCAACTCCCTA
GTCCAATGACTCTGAGGAGGCTTTTCAGTAGACAATGCCACCCTCACCCGATTCTTTGCT
TTCCACTTCCTCCTCCCATTCATCATTGCAGCCATAACAATAATTCACCTAATCTTCCTA
CACGAAACCGGATCCACAAACCCGACAGGCCTAAACTCCGACACAGACAAAATTTCATTC
CACCCCTACTTTTCCTACAAAGACCTCCTAGGCTTTGCAATCCTACTTATTGCCCTAGTC
ACCTTAGCCCTCTTTTCCCCTAACCTCCTTGGAGACCCAGATAACTTCACCCCCGCAAAC
CCCCTAGTGACACCCCCACATATTAAACCAGAATGATACTTCCTATTTGCTTATGCCATC
CTCCGATCAATTCCTAACAAACTAGGAGGGGTCCTCGCACTTCTTTTCTCCATCCTAATC
CTCATGCTCGTCCCAATCCTCCACACCTCAAAACTCCGAGCCCTCACTTTCCGGCCACTC
ACCCAATCTCTATTCTGGCTCCTAGTCGCAGATGTTATTATCTTAACTTGAATCGGAGGC
ATGCCTGTTGAACATCCATTCATCATCATTGGCCAAATCGCATCATTCCTCTACTTCTCT
ATCTTCCTTATTTTACTACCCACTGCCGGACTAGCAGAAAATAAAATACTTGCATA
>H44NA_pantostictus_80

AACATCTCTGTTTGATGAAATTTCGGCTCTCTACTAGGACTCTGC
CTCGCCGCCCAAATTTTAACAGGTTTATTCCTTGCAATACACTATACCTCCGATATCGCA
ACAGCCTTCTCATCCGTTGCCCACATCTGCCGAGATGTGAACTACGGTTGACTTATCCGT
AACATACACGCCAACGGCGCATCCTTTTTCTTCATCTGCATCTACCTCCACATCGGTCGA
GGACTGTACTACGGCTCTTTCCTCTACAAAGAAACATGAAACGTCGGCGTTATCCTCCTT
CTCTTAACAATAATAACTGCCTTCGTAGGCTACGTCCTCCCCTGAGGACAGATATCCTTT
TGAGGCGCCACCGTCATCACCAACCTCCTCTCCGCAATCCCTTACATTGGCAACTCCCTA
GTCCAATGACTCTGAGGAGGATTTTCAGTAGACAATGCCACCCTCACCCGATTCTTTGCT
TTCCACTTCCTCCTCCCATTCATCATTGCAGCCATAACAATAATTCACCTAATCTTCCTA
CACGAAACCGGATCCACAAACCCGGCAGGCCTAAACTCCGACACAGACAAAATTTCATTC
CACCCCTACTTCTCCTACAAAGACCTCCTAGGCTTTGCAATCCTACTTATTGCCCTAATC
ACCTTAGCCCTCTTTTCCCCTAACCTCCTTGGAGACCCAGATAACTTCACCCCCGCAAAC
CCCCTAGTGACACCCCCACATATTAAACCAGAATGATACTTCCTATTTGCTTACGCTATC
CTCCGATCAATTCCTAACAAACTAGGAGGTGTCCTCGCACTTCTCTTCTCCATCCTAATC
CTCATGCTCGTCCCAATCCTCCACACCTCAAAACTCCGAGCCCTCACCTTCCGGCCACTC
ACCCAATCTCTATTCTGACTCCTAGTCGCAGATGTTATTATCTTAACTTGAATCGGAGGC
ATGCCTGTTGAACACCCATTTATCATCATTGGTCAAATCGCATCATTCCTCTACTTCTCT
ATCTTCCTTATTTTTCTACCCACTGCCGGACTAGTAGAAAATAAAATACTTGCATA
>H40AA_labridens_green_82

AACATCTCTGTTTGATGAAATTTCGGCTCTCTACTAGGACTCTGC
CTCGCCGCCCAAATTTTAACAGGTTTATTCCTTGCAATACACTATACCTCCGATATCGCA
ACAGCCTTCTCATCCGTTGCCCACATCTGCCGAGATGTGAACTACGGTTGACTTATCCGT
AACATACACGCCAACGGCGCATCCTTTTTCTTCATCTGCATCTACCTCCACATCGGTCGA
GGACTGTACTACGGCTCTTTCCTCTACAAAGAAACATGAAACGTCGGCGTTATCCTCCTT
CTCTTAACAATAATAACTGCCTTCGTAGGCTACGTCCTCCCCTGAGGACAGATATCCTTT
TGAGGCGCCACCGTCATCACCAACCTCCTCTCCGCAATCCCTTACATTGGCAACTCCCTA
GTCCAATGACTCTGAGGAGGATTTTCAGTAGACAATGCCACCCTCACCCGATTCTTTGCT
TTCCACTTCCTCCTCCCATTCATCATTGCAGCCATAACAATAATTCACCTAATCTTCCTA
CACGAAACCGGATCCACAAACCCGGCAGGCCTAAACTCCGACACAGACAAAATTTCATTC
CACCCCTACTTCTCCTACAAAGACCTCCTAGGCTTTGCAATCCTACTTATTGCCCTAATC
ACCTTAGCCCTCTTTTCCCCTAACCTCCTTGGAGACCCAGATAACTTCACCCCCGCAAAC
CCCCTAGTGACACCCCCACATATTAAACCAGAATGATACTTCCTATTTGCTTACGCTATC
CTCCGATCAATTCCTAACAAACTAGGAGGTGTCCTCGCACTTCTTTTCTCCATCCTAATC
CTCATGCTCGTCCCAATCCTCCACACCTCAAAACTCCGAGCCCTCACCTTCCGGCCACTC
ACCCAATCTCTATTCTGACTCCTAGTCGCAGATGTTATTATCTTAACTTGAATCGGAGGC
ATGCCTGTCGAACACCCATTTATCATCATTGGTCAAATCGCATCATTCCTCTACTTCTCT
ATCTTCCTTATTTTCCTACCCACTGCCGGACTAGTAGAAAACAAAATACTTGCATA
>H35_labridens_blue_76

AAACATCTCTGTTTGATGAAATTTCGGCTCTCTACTAGACTCTGC
CTCGCCGCCCAAATTTTAACAGGTTTATTCCTTGCAATACACTATACCTCCGATATCGCA
ACAGCCTTCTCATCCGTTGCCCACATCTGCCGAGATGTGAACTACGGTTGACTTATCCGT
AACATACACGCCAACGGCGCATCCTTTTTCTTCATCTGCATCTACCTCCACATCGGTCGA
GGACTGTACTACGGCTCTTTCCTCTACAAAGAAACATGAAACGTCGGCGTTATCCTCCTT
CTCTTAACAATAATAACTGCCTTCGTAGGCTACGTCCTCCCCTGAGGACAGATATCCTTT
TGAGGCGCCACCGTCATCACCAACCTCCTCTCCGCAATCCCTTACATTGGCAACTCCCTA
GTCCAATGACTCTGAGGAGGATTTTCAGTAGACAATGCCACCCTCACCCGATTCTTTGCT
TTCCACTTCCTCCTCCCATTCATCATTGCAGCCATAACAATAATTCACCTAATCTTCCTA
CACGAAACCGGATCCACAAACCCGGCAGGCCTAAACTCCGACACAGACAAAATTTCATTC
CACCCCTACTTCTCCTACAAAGACCTCCTAGGCTTTGCAATCCTACTTATTGCCCTAATC
ACCTTAGCCCTCTTTTCCCCTAACCTCCTTGGAGACCCAGATAACTTCACCCCCGCAAAC
CCCCTAGTGACACCCCCACATATTAAACCAGAATGATACTTCCTATTTGCTTACGCTATC
CTCCGATCAATTCCTAACAAACTAGGAGGTGTCCTCGCACTTCTCTTCTCCATCCTAATC
CTCATGCTCGTCCCAATCCTCCACACCTCAAAACTYCGAGCCCTCACCTTCCGGCCACTC
ACCCAATCTTATTYTGACTCCTAGTCGCAGATGTTATTATYTTAACTTGAATCGGAGGC
ATGCCTGTTGAACACCCATTTATCATCATTGGTCAAATCGCATCATTCCTCTACTTCTCT
ATCTTCCTTATTTTTCTACCCACTGCCGGACTAGTAGAAAATAAAATACTTGCA
>H26_cf_labridens_pantostictus

AAACATCTCTGTTTGATGAAATTTCGGCTCTCTACTAGGACTCTGC
CTCGCCGCCCAAATTTTAACAGGKTTATTCCTTGCAATACACTATACCTCCGATATCGCA
ACAGCCTTCTCATCCGTTGCCCACATCTGCCGAGATGTGAACTACGGTTGACTTATCCGT
AACATACACGCCAACGGCGCATCCTTTTTCTTCATCTGCATCTACCTCCACATCGGTCGA
GGACTGTACTACGGCTCTTTCCTCTACAAAGAAACATGAAACGTCGGCGTTATCCTCCTT
CTCTTAACAATAATAACTGCCTTCGTAGGCTACGTCCTCCCCTGAGGACAGATATCCTTT
TGAGGCGCCACCGTCATCACCAACCTCCTCTCCGCAATCCCTTACATTGGCAACTCCCTA
GTCCAATGACTCTGAGGAGGATTTTCAGTAGACAATGCCACCCTCACCCGATTCTTTGCT
TTCCACTTCCTCCTCCCATTCATCATTGCAGCCATAACAATAATTCACCTAATCTTCCTA
CACGAAACCGGATCCACAAACCCGGCAGGCCTAAACTCCGACACAGACAAAATTTCATTC
CACCCCTACTTCTCCTACAAAGACCTCCTAGGCTTTGCAATCCTACTTATTGCCCTAATC
ACCTTAGCCCTCTTTTCCCCTAACCTCCTTGGAGACCCAGATAACTTCACCCCCGCAAAT
CCCCTAGTGACACCCCCACATATTAAACCAGAATGATACTTCCTATTTGCTTACGCTATC
CTCCGATCAATTCCTAACAAACTAGGAGGTGTCCTCGCACTTCTTTTCTCCATCCTAATC
CTCATGCTCGTCCCAATCCTCCACACCTCAAAACTCCGAGCCCTCACCTTCCGGCCACTC
ACCCAATCTCTATTCTGACTCCTAGTCGCAGATGTTATTATCTTAACTTGAATCGGAGGC
ATGCCTGTCGAACACCCATTTATCATCATTGGTCAAATCGCATCATTCCTTACTTCTCT
ATCTTCCTTATTWTTCTACCCACTGCCGGATCTA
>H35AA_labridens_blue_76

AACATCTCTGTTTGATGAAATTTCGGCTCTCTACTAGGACTCTGC
CTCGCCGCCCAAATTTTAACAGGTTTATTCCTTGCAATACACTATACCTCCGATATCGCA
ACAGCCTTCTCATCCGTTGCCCACATCTGCCGAGATGTGAACTACGGTTGACTTATCCGT
AACATACACGCCAACGGCGCATCCTTTTTCTTCATCTGCATCTACCTCCACATCGGTCGA
GGACTGTACTACGGCTCTTTCCTCTACAAAGAAACATGAAACGTCGGCGTTATCCTCCTT
CTCTTAACAATAATAACTGCCTTCGTAGGCTACGTCCTCCCCTGAGGACAGATATCCTTT
TGAGGCGCCACCGTCATCACCAACCTCCTCTCCGCAATCCCTTACATTGGCAACTCCCTA
GTCCAATGACTCTGAGGAGGATTTTCAGTAGACAATGCCACCCTCACCCGATTCTTTGCT
TTCCACTTCCTCCTCCCATTCATCATTGCAGCCATAACAATAATTCACCTAATCTTCCTA
CACGAAACCGGATCCACAAACCCGGCAGGCCTAAACTCCGACACAGACAAAATTTCATTC
CACCCCTACTTCTCCTACAAAGACCTCCTAGGCTTTGCAATCCTACTTATTGCCCTAATC
ACCTTAGCCCTCTTTTCCCCTAACCTCCTTGGAGACCCAGATAACTTCACCCCCGCAAAC
CCCCTAGTGACACCCCCACATATTAAACCAGAATGATACTTCCTATTTGCTTACGCTATC
CTCCGATCGATTCCTAACAAACTAGGAGGTGTCCTCGCACTTCTTTTCTCCATCCTAATC
CTCATGCTCGTCCCAATCCTCCACACCTCAAAACTCCGAGCCCTCACCTTCCGGCCACTC
ACCCAATCTCTATTCTGACTCCTAGTCGCAGATGTTATTATCTTAACTTGAATCGGAGGC
ATGCCTGTCGAACACCCATTTATCATCATTGGTCAAATCGCATCATTCCTCTACTTCTCT
ATCTTCCTTATTTTCCTACCCACTGCCGGACTA
>H41AA_labridens_green_82

AACATCTCTGTTTGATGAAATTTCGGCTCTCTACTAGGACTCTGC
CTCGCCGCCCAAATTTTAACAGGTTTATTCCTTGCAATACACTATACCTCCGATATCGCA
ACAGCCTTCTCATCCGTTGCCCACATCTGTCGAGATGTGAACTACGGTTGACTTATCCGT
AACATACACGCCAACGGCGCATCCTTTTTCTTCATCTGCATCTACCTCCACATCGGTCGA
GGACTGTACTACGGCTCTTTCCTCTACAAAGAAACATGAAACGTCGGCGTTATCCTCCTT
CTCTTAACAATAATAACTGCCTTCGTAGGCTACGTCCTCCCCTGAGGACAGATATCCTTT
TGAGGCGCCACCGTCATCACCAACCTCCTCTCCGCAATCCCTTACATTGGCAACTCCCTA
GTCCAATGACTCTGAGGAGGATTTTCAGTAGACAATGCCACCCTCACCCGATTCTTTGCT
TTCCACTTCCTCCTCCCATTCATCATTGCAGCCATAACAATAATTCACCTAATCTTCCTA
CACGAAACCGGATCCACAAACCCGGCAGGCCTAAACTCCGACACAGACAAAATTTCATTC
CACCCCTACTTCTCCTACAAAGACCTCCTAGGCTTTGCAATCCTACTTATTGCCCTAATC
ACCTTAGCCCTCTTTTCCCCTAACCTCCTTGGAGACCCAGATAACTTCACCCCCGCAAAC
CCCCTAGTGACACCCCCACATATTAAACCAGAATGATACTTCCTATTTGCTTACGCTATC
CTCCGATCAATTCCTAACAAACTAGGAGGTGTCCTCGCACTTCTTTTCTCCATCCTAATC
CTCATGCTCGTCCCAATCCTCCACACCTCAAAACTCCGAGCCCTCACCTTCCGGCCACTC
ACCCAATCTCTATTCTGACTCCTAGTCGCAGATGTTATTATCTTAACTTGAATCGGAGGC
ATGCCTGTCGAACACCCATTTATCATCATTGGTCAAATCGCATCATTCCTCTACTTCTCT
ATCTTCCTTATT
>H42AR_labridens_green_83

AACATCTCTGTTTGATGAAATTTCGGCTCTCTACTAGGACTCTGC
CTCGCCGCCCAAATTTTAACAGGTTTATTCCTTGCAATACACTATACCTCCGATATCGCA
ACAGCCTTCTCATCCGTTGCCCACATCTGCCGAGATGTGAACTACGGTTGACTTATCCGT
AACATACACGCCAACGGCGCATCCTTTTTCTTCATCTGCATCTACCTCCACATCGGTCGA
GGACTGTACTACGGCTCTTTCCTCTACAAAGAAACATGAAACGTCGGCGTTATCCTCCTT
CTCTTAACAATAATAACTGCCTTCGTAGGCTACGTCCTCCCCTGAGGACAGATATCCTTT
TGAGGCGCCACCGTCATCACCAACCTCCTCTCCGCAATCCCTTACATTGGCAACTCCCTA
GTCCAATGACTCTGAGGAGGATTTTCAGTAGACAATGCCACCCTCACCCGATTCTTTGCT
TTCCACTTCCTCCTCCCATTCATCATTGCAGCCATAACAATAATTCACCTAATCTTCCTA
CACGAAACCGGATCCACAAACCCGGCAGGCCTAAACTCCGACACAGACAAAATTTCATTC
CACCCCTACTTCTCCTACAAAGACCTCCTAGGCTTTGCAATCCTACTTATTGCCCTAATC
ACCTTAGCCCTCTTTTCCCCTAACCTCCTTGGAGACCCAGATAACTTCACCCCCGCAAAC
CCCCTAGTGACACCCCCACATATTAAACCAGAATGATACTTCCTATTTGCTTACGCTATC
CTCCGATCAATTCCTAACAAACTAGGAGGTGTCCTCGCACTTCTTTTCTCCATCCTAATC
CTCATGCTCGTCCCAATCCTCCACACCTCAAAACTCCGAGCCCTCACCTTCCGGCCACTC
ACCCAATCTCTATTCTGACTCCTAGTCGCAGATGTTATTATCTTAACTTGAATCGGAGGC
ATGCCTGTCGAACACCCATTTATCATCATTGGTCAAATCGCATCATTCCTCTACTTCTCT
ATCTTCCTTATT
>H65_labridens_blue_77

GCTCTCTACYAGGACTCTGC
CTCGCCGCSCAAATTTTAACAGGKTTATTCCTTGCAATACACTATACCTCCGATATCGCA
ACAGCCTTCTCATCCGTTGCCCACATCTGCCGAGATGTGAACTACGGTTGACTTATCCGT
AACATACACGCCAACGGCGCATCCTTTTTCTTCATCTGCATCTACCTCCACATCGGTCGA
GGACTGTACTACGGCTCTTTCCTCTACAAAGAAACATGAAACGTCGGCGTTATCCTCCTT
CTCTTAACAATAATAACTGCCTTCGTAGGCTACGTCCTCCCCTGAGGACAGATATCCTTT
TGAGGCGCCACCGTCATCACCAACCTCCTCTCCGCAATCCCTTACATTGGCAACTCCCTA
GTCCAATGACTCTGAGGAGGATTTTCAGTAGACAATGCCACCCTCACCCGATTCTTTGCT
TTCCACTTCCTCCTCCCATTCATCATTGCAGCCATAACAATAATTCACCTAATCTTCCTA
CACGAAACCGGATCCACAAACCCGGCAGGCCTAAACTCCGACACAGACAAAATTTCATTC
CACCCCTACTTCTCCTACAAAGACCTCCTAGGCTTTGCAATCCTACTTATTGCCCTAATC
ACCTTAGCCCTCTTTTCCCCTAACCTCCTTGGAGACCCAGATAACTTCACCCCCGCAAAC
CCCCTAGTGACACCCCCACATATTAAACCAGAATGATACTTCCTATTTGCTTACGCTATC
CTCCGATCAATTCCTAACAAACTAGGAGGTGTCCTCGCACTTCTTTTCTCCATCCTAATC
CTCATGCTCGTCCCAATCCTCCACACCTCAAAACTCCGAGCCCTCACCTTCCGGCCACTC
ACCCAATCTCTATTCTGACTCCTAGTCGCAGATGTTATTATCTTAACTTGAATCGGAGGC
ATGCCTGTCGAACACCCATTTATCATCATTGGTCAAATCGCATCATTCCTGTACTTCTCT
ATCTTCCTTATT
>H64_labridens_blue_76

TGTTTGATGAAATTTCGGCTCTCTACYAGGACTCTGC
CTCGCCGCCCAAATTTTAACAGGKTTATTCCTTGCAATACACTATACCTCCGATATCGCA
ACAGCCTTCTCATCCGTTGCCCACATCTGCCGAGATGTGAACTACGGTTGACTTATCCGT
AACATACACGCCAACGGCGCATCCTTTTTCTTCATCTGCATCTACCTCCACATCGGTCGA
GGGCTGTACTACGGCTCTTTCCTCTACAAAGAAACATGAAACGTCGGCGTTATCCTCCTT
CTCTTAACAATAATAACTGCCTTCGTAGGCTACGTCCTCCCCTGAGGACAGATATCCTTT
TGAGGCGCCACCGTCATCACCAACCTCCTCTCCGCAATCCCTTACATTGGCAACTCCCTA
GTCCAATGACTCTGAGGAGGATTTTCAGTAGACAATGCCACCCTCACCCGATTCTTTGCT
TTCCACTTCCTCCTCCCATTCATCATTGCAGCCATAACAATAATTCACCTAATCTTCCTA
CACGAAACCGGATCCACAAACCCGGCAGGCCTAAACTCCGACACAGACAAAATTTCATTC
CACCCCTACTTCTCCTACAAAGACCTCCTAGGCTTTGCAATCCTACTTATTGCCCTAATC
ACCTTAGCCCTCTTTTCCCCTAACCTCCTTGGAGACCCAGATAACTTCACCCCCGCAAAC
CCCCTAGTGACACCCCCACATATTAAACCAGAATGATACTTCCTATTTGCTTACGCTATC
CTCCGATCGATTCCTAACAAACTAGGAGGTGTCCTCGCACTTCTTTTCTCCATCCTAATC
CTCATGCTCGTCCCAATCCTCCACACCTCAAAACTCCGAGCCCTCACCTTCCGGCCACTC
ACCCAATCTCTATTCTGACTCCTAGTCGCAGATGTTATTATCTTAACTTGAATCGGAGGC
ATGCCTGTCGAACACCCATTTATCATCATTGGTCAAATCGCATCATTCCTCTACTTCTCT
ATCTTCCTTATT
>pantosE01F_E04F

GTTTGATGAAATTTCGGCTCTCTACTAGGACTCTGC
CTCGCCGCCCAAATTTTAACAGGTTTATTCCTTGCAATACACTATACCTCCGATATCGCA
ACAGCCTTCTCATCCGTTGCCCACATCTGCCGAGATGTGAACTACGGTTGACTTATCCGT
AACATACACGCCAACGGCGCATCCTTTTTCTTCATCTGCATCTACCTCCACATCGGTCGA
GGACTGTACTACGGCTCTTTCCTCTACAAAGAAACATGAAACGTCGGCGTTATCCTCCTT
CTCTTAACAATAATAACTGCCTTCGTAGGCTACGTCCTCCCCTGAGGACAGATATCCTTT
TGAGGCGCCACCGTCATCACCAACCTCCTCTCCGCAATCCCTTACATTGGCAACTCCCTA
GTCCAATGACTCTGAGGAGGATTTTCAGTAGACAATGCCACCCTCACCCGATTCTTTGCT
TTCCACTTCCTCCTCCCATTCATCATTGCAGCCATAACAATAATTCACCTAATCTTCCTA
CACGAAACCGGATCCACAAACCCGGCAGGCCTAAACTCCGACACAGACAAAATTTCATTC
CACCCCTACTTCTCCTACAAAGACCTCCTAGGCTTTGCAATCCTACTTATTGCCCTAATC
ACCTTAGCCCTCTTTTCCCCTAACCTCCTTGGAGACCCAGATAACTTCACCCCCGCAAAC
CCCCTAGTGACACCCCCACATATTAAACCAGAATGATACTTCCTATTTGCTTACGCTATC
CTCCGATCAATTCCTAACAAACTAGGAGGTGTCCTCGCACTTCTTTTCTCCATCCTAATC
CTCATGCTCGTCCCAATCCTCCACACCTCAAAACTCCCAGCCCTCACCTTCCGGCCACTC
ACCCAATCTCTTTTCTGACTCCTAGTCGCAGATGTTATTATCTTAACTTGAATCGGAGGC
ATGCCTGTCGAACACCCATTTATCATCATTGGTCAAATCGCATCATTCCTCTACTTCTCT
ATCTTCCTTATT
>pantosD12F

GTTTGATGAAATTTCGGCTCTCTACTAGGACTCTGC
CTCGCCGCCCAAATTTTAACAGGTTTATTCCTTGCAATACACTATACCTCCGATATCGCA
ACAGCCTTCTCATCCGTTGCCCACATCTGCCGAGATGTGAACTACGGTTGACTTATCCGT
AACATACACGCCAACGGCGCATCCTTTTTCTTCATCTGCATCTACCTCCACATCGGTCGA
GGACTGTACTACGGCTCTTTCCTCTACAAAGAAACATGAAACGTCGGCGTTATCCTCCTT
CTCTTAACAATAATAACTGCCTTCGTAGGCTACGTCCTCCCCTGAGGACAGATATCCTTT
TGAGGCGCCACCGTCATCACCAACCTCCTCTCCGCAATCCCTTACATTGGCAACTCCCTA
GTCCAATGACTCTGAGGAGGATTTTCAGTAGACAATGCCACCCTCACCCGATTCTTTGCT
TTCCACTTCCTCCTCCCATTCATCATTGCAGCCATAACAATAATTCACCTAATCTTCCTA
CACGAAACCGGATCCACAAACCCGGCAGGCCTAAACTCCGACACAGACAAAATTTCATTC
CACCCCTACTTCTCCTACAAAGACCTCCTAGGCTTTGCAATCCTACTTATTGCCCTAATC
ACCTTAGCCCTCTTTTCCCCTAACCTCCTTGGAGACCCAGATAACTTCACCCCCGCAAAC
CCCCTAGTGACACCCCCACATATTAAACCAGAATGATACTTCCTATTTGCTTACGCTATC
CTCCGATCAATTCCTAACAAACTAGGAGGTGTCCTCGCACTTCTTTTCTCCATCCTAATC
CTCATGCTCGTCCCAATCCTCCACACCTCAAAACTCCGAGCCCTCACCTTCCGGCCACTC
ACCCAATCTCTTTTCTGACTCCTAGTCGCAGATGTTATTATCTTAACTTGAATCGGAGGC
ATGCCTGTCGAACACCCATTTATCATCATTGGTCAAATCGCATCATTCCTCTACTTCTCT
ATCTTCCTTATT
>pantosE05F

GTTTGATGAAATTTCGGCTCTCTACTAGGACTCTGC
CTCGCCGCCCAAATTTTAACAGGTTTATTCCTTGCAATACACTATACCTCCGATATCGCA
ACAGCCTTCTCATCCGTTGCCCACATCTGCCGAGATGTGAACTACGGTTGACTTATCCGT
AACATACACGCCAACGGCGCATCCTTTTTCTTCATCTGCATCTACCTCCACATCGGTCGA
GGACTGTACTACGGCTCTTTCCTCTACAAAGAAACATGAAACGTCGGCGTTATCCTCCTT
CTCTTAACAATAATAACTGCCTTCGTAGGCTACGTCCTCCCCTGAGGACAGATATCCTTT
TGAGGCGCCACCGTCATCACCAACCTCCTCTCCGCAATCCCTTACATTGGCAACTCCCTA
GTCCAATGACTCTGAGGAGGATTTTCAGTAGACAATGCCACCCTCACCCGATTCTTTGCT
TTCCACTTCCTCCTCCCATTCATCATTGCAGCCATAACAATAATTCACCTAATCTTCCTA
CACGAAACCGGATCCACAAACCCGGCAGGCCTAAACTCCGACACAGACAAAATTTCATTC
CACCCCTACTTCTCCTACAAAGACCTCCTAGGCTTTGCAATCCTACTTATTGCCCTAATC
ACCTTAGCCCTCTTTTCCCCTAACCTCCTTGGAGACCCAGATAACTTCACCCCCGCAAAC
CCCCTAGTGACACCCCCACATATTAAACCAGAATGATACTTCCTATTTGCTTACGCTATC
CTCCGATCAATTCCTAACAAACTAGGAGGTGTCCTCGCACTTCTTTTCTCCATCCTAATC
CTCATGCTCGTCCCAATCCTCCACACCTCAAAACTCCGAGCCCTCACCTTCCGGGCACTC
ACCCAATCTCTTTTCTGACTCCTAGTCGCAGATGTTATTATCTTAACTTGAATCGGAGGC
ATGCCTGTCGAACACCCATTTATCATCATTGGTCAAATCGCATCATTCCTCTACTTCTCT
ATCTTCCTTATT
>pantosE02F_D05F_D03F_D06F_D07F

GTTTGATGAAATTTCGGCTCTCTACTAGGACTCTGC
CTCGCCGCCCAAATTTTAACAGGTTTATTCCTTGCAATACACTATACCTCCGATATCGCA
ACAGCCTTCTCATCCGTTGCCCACATCTGCCGAGATGTGAACTACGGTTGACTTATCCGT
AACATACACGCCAACGGCGCATCCTTTTTCTTCATCTGCATCTACCTCCACATCGGTCGA
GGACTGTACTACGGCTCTTTCCTCTACAAAGAAACATGAAACGTCGGCGTTATCCTCCTT
CTCTTAACAATAATAACTGCCTTCGTAGGCTACGTCCTCCCCTGAGGACAGATATCCTTT
TGAGGCGCCACCGTCATCACCAACCTCCTCTCCGCAATCCCTTACATTGGCAACTCCCTA
GTCCAATGACTCTGAGGAGGATTTTCAGTAGACAATGCCACCCTCACCCGATTCTTTGCT
TTCCACTTCCTCCTCCCATTCATCATTGCAGCCATAACAATAATTCACCTAATCTTCCTA
CACGAAACCGGATCCACAAACCCGGCAGGCCTAAACTCCGACACAGACAAAATTTCATTC
CACCCCTACTTCTCCTACAAAGACCTCCTAGGCTTTGCAATCCTACTTATTGCCCTAATC
ACCTTAGCCCTCTTTTCCCCTAACCTCCTTGGAGACCCAGATAACTTCACCCCCGCAAAC
CCCCTAGTGACACCCCCACATATTAAACCAGAATGATACTTCCTATTTGCTTACGCTATC
CTCCGATCAATTCCTAACAAACTAGGAGGTGTCCTCGCACTTCTTTTCTCCATCCTAATC
CTCATGCTCGTCCCAATCCTCCACACCTCAAAACTCCGAGCCCTCACCTTCCGGGCACTC
ACCCAATCTCTATTCTGACTCCTAGTCGCAGATGTTATTATCTTAACTTGAATCGGAGGC
ATGCCTGTCGAACACCCATTTATCATCATTGGTCAAATCGCATCATTCCTCTACTTCTCT
ATCTTCCTTATT
>molangoC07R_C08R

GTTTGATGAAATTTCGGCTCTCTACTAGGACTCTGC
CTCGCCGCCCAAATTTTAACAGGTTTATTCCTTGCAATACACTATACCTCCGATATCGCA
ACAGCCTTCTCATCGGTTGCCCACATCTGCCGAGATGTGAACTACGGTTGACTTATCCGT
AACATACACGCCAACGGCGCATCCTTTTTCTTCATCTGCATCTACCTCCACATCGGTCGA
GGACTGTACTACGGCTCTTTCCTCTACAAAGAAACATGAAACGTCGGCGTTATCCTCCTT
CTCTTAACAATAATAACTGCCTTCGTAGGCTACGTCCTCCCCTGAGGACAGATATCCTTT
TGAGGCGCCACCGTCATCACCAACCTCCTCTCCGCAATCCCTTACATTGGCAACTCCCTA
GTCCAATGACTCTGAGGAGGATTTTCAGTAGACAATGCCACCCTCACCCGATTCTTTGCT
TTCCACTTCCTCCTCCCATTCATCATTGCAGCCATAACAATAATTCACCTAATCTTCCTA
CACGAAACCGGATCCACAAACCCGGCAGGCCTAAACTCCGACACAGACAAAATTTCATTC
CACCCCTACTTCTCCTACAAAGACCTCCTAGGCTTTGCAATCCTACTTATTGCCCTAATC
ACCTTAGCCCTCTTTTCCCCTAACCTCCTTGGAGACCCAGATAACTTCACCCCCGCAAAC
CCCCTAGTGACACCCCCACATATTAAACCAGAATGATACTTCCTATTTGCTTACGCTATC
CTCCGATCAATTCCTAACAAACTAGGAGGTGTCCTCGCACTTCTTTTCTCCATCCTAATC
CTCATGCTCGTCCCAATCCTCCACACCTCAAAACTCCGAGCCCTCACCTTCCGGCCACTC
ACCCAATCTCTATTCTGACTCCTAGTCGCAGATGTTATTATCTTAACTTGAATCGGAGGC
ATGCCTGTCGAACACCCATTTATCATCATGGGTCAAATCGCATCATTCCTCTACTTCTCT
ATCTTCCTTATT
>pantosE03F

GTTTGATGAAATTTCGGCTCTCTACTAGGACTCTGC
CTCGCCGCCCAAATTTTAACAGGTTTATTCCTTGCAATACACTATACCTCCGATATCGCA
ACAGCCTTCTCATCCGTTGCCCACATCTGCCGAGATGTGAACTACGGTTGACTTATCCGT
AACATACACGCCAACGGCGCATCCTTTTTCTTCATCTGCATCTACCTCCACATCGGTCGA
GGACTGTACTACGGCTCTTTCCTCTACAAAGAAACATGAAACGTCGGCGTTATCCTCCTT
CTCTTAACAATAATAACTGCCTTCGTAGGCTACGTCCTCCCCTGAGGACAGATATCCTTT
TGAGGCGCCACCGTCATCACCAACCTCCTCTCCGCAATCCCTTACATTGGCAACTCCCTA
GTCCAATGACTCTGAGGAGGATTTTCAGTAGACAATGCCACCCTCACCCGATTCTTTGCT
TTCCACTTCCTCCTCCCATTCATCATTGCAGCCATAACAATAATTCACCTAATCTTCCTA
CACGAAACCGGATCCACAAACCCGGCAGGCCTAAACTCCGACACAGACAAAATTTCATTC
CACCCCTACTTCTCCTACAAAGACCTCCTAGGCTTTGCAATCCTACTTATTGCCCTAATC
ACCTTAGCCCTCTTTTCCCCTAACCTCCTTGGAGACCCAGATAACTTCACCCCCGCAAAC
CCCCTAGTGACACCCCCACATATTAAACCAGAATGATACTTCCTATTTGCTTACGCTATC
CTCCGATCAATTCCCAACAAACTAGGAGGTGTCCTCGCACTTCTTTTCTCCATCCTAATC
CTCATGCTCGTCCCAATCCTCCACACCTCAAAACTCCGGGCCCTCACCTTCCGGCCACTC
ACCCAATCTCTATTCTGACTCCTAGTCGCAGATGTTATTATCTTAACTTGAATCGGAGGC
ATGCCTGTCGAACACCCATTTATCATCATTGGTCAAATCGCATCATTCCTCTACTTCTCT
ATCTTCCTTATT
>pantosD08R

GGTTGATGAAAGTTCGGCTCTCTACTAGGACTCTGC
CTCGGCGCCCAAATTTTAACAGGCTTAATCCTTGCAATACACTATACTTCCGATATCGCA
ACAGCCTTCTCATCCGTTGCCCACATCTGCCGAGATGTGAACTACTGTTGACTTATCCGT
AACATACACGCCAACGGCGCATCCTTTTTCTTCATCTGCATCTACCTCCACATCGGTCGA
GGACTGTACTACGGCTCTTTCCTCTACAAAGAAACATGAAACGTCGGCGTTATCCTCCTT
CTCTTAACAATAATAACTGCCTTCGTAGGCTACGTCCTCCCCTGAGGACAGATATCCTTT
TGAGGCGCCACCGTCATCACCAACCTCCTCTCCGCAATCCCTTACATTGGCAACTCCCTA
GTCCAATGACTCTGAGGAGGATTTTCAGTAGACAATGCCACCCTCACCCGATTCTTTGCT
TTCCACTTCCTCCTCCCATTCATCATTGCAGCCATAACAATAATTCACCTAATCTTCCTA
CACGAAACCGGATCCACAAACCCGGCAGGCCTAAACTCCGACACAGACAAAATTTCATTC
CACCCCTACTTCTCCTACAAAGACCTCCTAGGCTTTGCAATCCTACTTATTGCCCTAATC
ACCTTAGCCCTCTTTTCCCCTAACCTCCTTGGAGACCCAGATAACTTCACCCCCGCAAAC
CCCCTAGTGACACCCCCACATATTAAACCAGAATGATACTTCCTATTTGCTTACGCTATC
CTCCGATCAATTCCTAACAAACTAGGAGGTGTCCTCGCACTTCTTTTCTCCATCCTAATC
CTCATGCTCGTCCCAATCCTCCACACCTCAAAACTCCGAGCCCTCACCTTCCGGCCACTC
ACCCAATCTCTATTCTGACTCCTAGTCGCAGATGTTATTATCTTAACTTGAATCGGAGGC
ATGCCTGTCGAACACCCATTTATCATCATTGGTCAAATCGCATCATTCCTCTACTTCTCT
ATCTTCCTTATT
>pantosD04R

GGTTGATGAAAGTTCGCCTCCCTACTAGGACTCTGC
CTCGCCGCCCAAATTTTAACAGGCTTAATCCTTGCAATACACTATACTTCCGATATCGCA
ACAGCCTTCTCATCCGTTGCCCACATCTGCGGAGATGTGAACTACTGTTGACTTATCCGT
AACATACACGCCAACGGCGCATCCTTTTTCTTCATCTGCATCTACCTCCACATCGGTCGA
GGACTGTACTACGGCTCTTTCCTCTACAAAGAAACATGAAACGTCGGCGTTATCCTCCTT
CTCTTAACAATAATAACTGCCTTCGTAGGCTACGTCCTCCCCTGAGGACAGATATCCTTT
TGAGGCGCCACCGTCATCACCAACCTCCTCTCCGCAATCCCTTACATTGGCAACTCCCTA
GTCCAATGACTCTGAGGAGGATTTTCAGTAGACAATGCCACCCTCACCCGATTCTTTGCT
TTCCACTTCCTCCTCCCATTCATCATTGCAGCCATAACAATAATTCACCTAATCTTCCTA
CACGAAACCGGATCCACAAACCCGGCAGGCCTAAACTCCGACACAGACAAAATTTCATTC
CACCCCTACTTCTCCTACAAAGACCTCCTAGGCTTTGCAATCCTACTTATTGCCCTAATC
ACCTTAGCCCTCTTTTCCCCTAACCTCCTTGGAGACCCAGATAACTTCACCCCCGCAAAC
CCCCTAGTGACACCCCCACATATTAAACCAGAATGATACTTCCTATTTGCTTACGCTATC
CTCCGATCAATTCCTAACAAACTAGGAGGTGTCCTCGCACTTCTTTTCTCCATCCTAATC
CTCATGCTCGTCCCAATCCTCCACACCTCAAAACTCCGAGCCCTCACCTTCCGGCCACTC
ACCCAATCTCTATTCTGACTCCTAGTCGCAGATGTTATTATCTTAACTTGAATCGGAGGC
ATGCCTGTCGAACACCCATTTATCATCATTGGTCAAATCGCATCATTCCTCTACTTCTCT
ATCTTCCTTATT
>H70_HSPC_Cazones_Turquoise

CATCTCTGTTTGATGAAACTTCGGCTCCCTACTAGGGCTCTGT
CTCGCCGCCCAAATTTTAACAGGCCTATTCCTTGCAATACACTACACTTCCGATATCGCA
ACAGCCTTCTCATCCGTTGCCCACATCTGCCGAGATGTAAATTATGGCTGACTAATCCGC
AACATACACGCCAACGGCGCATCTTTCTTCTTTATCTGCATTTACCTCCACATCGGTCGA
GGACTGTACTATGGCTCCTACCTCTACAAAGAAACATGGAACGTCGGCGTTATTCTCCTC
CTCTTAACAATAATAACCGCATTCGTAGGCTACGTCCTCCCCTGAGGACAAATATCCTTT
TGAGGTGCCACCGTTATCACCAACCTTCTCTCCGCAATCCCTTACATCGGCAACTCCCTA
GTCCAATGACTCTGAGGAGGCTTTTCAGTAGACAATGCCACCCTCACCCGATTCTTTGCC
TTCCACTTCCTCCTGCCATTCATCATTGCAGCCATAACAATAATTCACCTAATCTTCCTC
CACGAAACCGGATCAACAAACCCAGCAGGCTTAAACTCCGACACAGACAAAATTTCATTC
CACCCCTACTTCTCCTACAAAGATCTGCTAGGCTTTGCCATCCTACTTATCGCCCTAATC
ACCTTAGCCCTCTTTTCCCCCAACCTCCTAGGAGACCCAGACAACTTCACCCCCGCAAAC
CCCCTAGTCACACCCCCACATATCAAACCAGAATGATACTTCCTATTTGCTTACGCCATC
CTCCGATCAATCCCCAACAAACTAGGAGGTGTCCTCGCACTTCTTTTCTCCATCCTAATC
CTCATACTCGTCCCAATCCTCCATACCTCAAAACTCCGAGCCCTTACCTTCCGGCCACTC
ACCCAATTCCTATTCTGGCTTCTAGTTGCGGACGTCATTATCTTAACTTGAATCGGAGGC
ATGCCTGTTGAACATCCATTTATCGTCATCGGCCAAGTCGCATCA

>H57Short_carpintis_79

AAACATCTCTGTTTGATGAAACTTCGGCTCCCTACTAGGACTCTGT
CTCGCCGCCCAAATTTTAACAGGCCTATTCCTTGCAATACACTACACTTCCGATATCGCA
ACAGCCTTCTCATCCGTTGCCCACATCTGCCGAGATGTAAATTATGGCTGACTAATCCGC
AACATACACGCCAACGGCGCATCTTTCTTCTTTATCTGCATTTACCTTCACATCGGTCGA
GGACTATACTACGGCTCTTACCTCTACAAAGAAACATGGAACGTCGGCGTTGTTCTCCTC
CTCTTAACAATAATAACCGCATTCGTAGGCTACGTCCTCCCCTGAGGACAAATATCCTTT
TGAGGTGCCACCGTTATCACCAACCTTCTCTCCGCAATCCCTTACATCGGCAACTCCCTA
GTCCAATGACTCTGAGGAGGCTTTTCAGTAGACAATGCCACCCTCACCCGATTCTTTGCC
TTCCACTTCCTCCTGCCATTCATCATTGCAGCCATAACAATAATTCACCTAATCTTCCTC
CACGAAACCGGATCAACAAACCCAGCAGGCTTAAACTCCGACACAGACAAAATTTCATTC
CACCCCTACTTCTCCTACAAAGATCTGCTAGGCTTTGCAATCCTACTTATCGCCCTAATC
ACCTTAGCCCTCTTTTCCCCTAACCTCCTAGGAGACCCAGATAACTTCACCCCCGCAAAC
CCCCTAGTCACACCCCCACATATCAAACCAGAATGATACTTCCTATTTGCTTACGCCATC
CTCCGATCAATCCCCAACAAACTA


>H9_carpintis_78

AAACATCTCTGTTTGATGAAACTTCGGCTCCCTACTAGGGCTCTGT
CTCGCCGCCCAAATTTTAACAGGCTATTCCTTGCAATACACTACACTTCCGATATCGCA
ACAGCCTTCTCATCCGTTGCCCACATCTGCCGAGATGTAAATTATGGCTGACTAATCCGC
AACATACACGCCAACGGCGCATCTTTCTTCTTTATCTGCATTTACCTCCACATCGGTCGA
GGACTATACTACGGCTCTTACCTCTACAAAGAAACATGGAACGTCGGCGTTGTTCTCCTC
CTCTTAACAATAATAACCGCATTCGTAGGCTACGTCCTCCCCTGAGGACAAATATCCTTT
TGAGGTGCCACCGTTATCACCAACCTTCTCTCCGCAATCCCTTACATCGGCAACTCCCTA
GTCCAATGACTCTGAGGAGGCTTTTCAGTAGACAATGCCACCCTCACCCGATTCTTTGCC
TTCCACTTCCTCCTGCCATTCATCATTGCAGCCATAACAATAATTCACCTAATCTTCCTC
CACGAAACCGGATCAACAAACCCAGCAGGCTTAAACTCCGACACAGACAAAATTTCATTC
CACCCCTACTTCTCCTACAAAGATCTGCTAGGCTTTGCAATCCTACTTATCGCCCTAATC
ACCTTAGCCCTCTTTTCCCCTAACCTCCTAGGAGACCCAGATAACTTCACCCCCGCAAAC
CCCCTAGTCACACCCCCACATATCAAACCAGAATGATACTTCCTATTTGCTTACGCCATC
CTCCGATCAATCCCCAACAAACTAGGAGGTGTCCTCGCACTTCTTTCCTCCATCCTAATC
CTCATACTCGTCCCAATCCTCCATACCTCAAAACTCCGAGCCCTCACTTTCCGGCCACTC
ACCCAATTCCTATTCTGGCTTCTAGTTGCGGACGTCATTATCTTAACTTGAATCGGAGGC
ATTG

>H75one_HCRA_cyanoguttatus


CATACACGCCAACGGCGCATCTTTCTTCTTTATCTGCATTTACCTCCACATCGGTCGA
GGACTGTACTACGGCTCTTACCTCTACAAAGAAACATGGAACGTCGGCGTTATTCTCCTC
CTCTTAACAATAATAACCGCATTCGTAGGCTACGTCCTCCCCTGAGGACAAATATCCTTT
TGAGGTGCCACCGTTATCACCAACCTTCTCTCCGCAATCCCTTACATCGGCAACTCCCTA
GTCCAATGACTCTGAGGAGGCTTTTCAGTAGACAATGCCACCCTCACCCGATTCTTTGCC
TTCCACTTCCTCCTACCATTCATCATTGCAGCCATAACAATAATTCACCTAATCTTCCTC
CACGAAACCGGATCAACAAACCCAGCAGGCTTAAACTCCGACACAGACAAAATTTCATTC
CACCCCTACTTCTCCTACAAAGATCTGCTAGGCTTTGCAATCCTACTTATCGCCCTAATC
ACCTTGGCCCTCTTTTCCCCCAACCTCCTAGGAGACCCAGACAACTTCACCCCCGCAAAC
CCCCTAGTCACACCCCCACATATCAAACCAGAATGATACTTCCTATTTGCTTACGCCATC
CTCCGATCAATCCCCAACAAACTAGGAGGTGTCCTCGCACTTCTTTTCTCCATCCTAATC
CTCATACTCGTCCCAATCCTCCATACCTCAAAACTCCGAGCCCTCACCTTCCGGCCAC


>H73one_HCLE_cyanoguttatus


AACAGGGCTATTCCTTGCAATACACTACACTTCCGATATCGCA
ACAGCCTTCTCATCCGTTGCCCACATCTGCCGAGATGTAAATTATGGCTGACTAATCCGC
AACATACACGCCAACGGCGCATCTTTCTTCTTTATCTGCATTTACCTCCACATCGGTCGA
GGACTGTACTACGGCTCTTACCTCTACAAAGAAACATGGAACGTCGGCGTTATTCTCCTC
CTCTTAACAATAATAACCGCATTCGTAGGCTACGTCCTCCCCTGAGGACAAATATCCTTT
TGAGGTGCCACCGTTATCACCAACCTTCTCTCCGCAATCCCTTACATCGGCAACTCCCTA
GTCCAATGACTCTGAGGAGGCTTTTCAGTAGACAATGCCACCCTCACCCGATTCTTTGCC
TTCCACTTCCTCCTACCATTCATCATTGCAGCCATAACAATAATTCACCTAATCTTCCTC
CACGAAACCGGATCAACAAACCCAGCAGGCTTAAACTCCGACACAGACAAAATTTCATTC
CACCCCTACTTCTCCTACAAAGATCTGCTAGGCTTTGCAATCCTACTTATCGCCCTAATC
ACCTTGGCCCTCTTTTCCCCCAACCTCCTAGGAGACCCAGACAACTTCACCCCCGCAAAC
CCCCTAGTCACACCCCCACATATCAAACCAGAATGATACTTCCTATTTGCTTACGCCATC
CTCCGATCAATCCCCAACAAACTAGGAGGTGTCCTCGCACTTCTTTTCTCCATCCTAATC
CTCATACTCGTCCCAATCCTCCATACCTCAAAACTCCGAGCCCTCACCTTCC


>H77_HSPP_Pantepec


CAAATTTTAACAGGGCTATTCCTTGCAATACACTACACTTCCGATATCGCA
ACAGCCTTCTCATCCGTTGCCCACATCTGCCGAGATGTAAATTATGGCTGACTAATCCGC
AACATACACGCCAACGGCGCATCTTTCTTCTTTATCTGCATTTACCTCCACATCGGTCGA
GGACTGTACTATGGCTCCTACCTCTACAAAGAAACATGGAACGTCGGCGTTATTCTCCTC
CTCTTAACAATAATAACCGCATTCGTAGGCTACGTCCTCCCCTGAGGACAAATATCCTTT
TGAGGTGCCACCGTTATCACCAACCTTCTCTCCGCAATTCCTTACATCGGCAACTCCCTA
GTCCAATGACTCTGAGGAGGCTTTTCAGTAGACAATGCCACCCTCACCCGATTCTTTGCC
TTCCACTTCCTCCTGCCATTCATCATTGCAGCCATAACAATAATTCACCTAATCTTCCTC
CACGAAACCGGATCAACAAACCCAGCAGGCTTAAACTCCGACACAGACAAAATTTCATTC
CACCCCTACTTCTCCTACAAAGATCTGCTAGGCTTTGCCATCCTACTTATTGCCCTAATC
ACCTTAGCCCTCTTTTCCCCCAACCTCCTAGGAGACCCAGACAACTTCACCCCCGCAAAC
CCCCTAGTCACACCCCCACATATCAAACCAGAATGATACTTCCTATTTGCTTACGCCATC
CTCCGATCAATCCCCAACAAACTAGGAGGTGTCCTCGCACTTCTTTTCTCCATCCTAATC
CTCATACTSGTCCCAATCCTCCATACCTCAAAACTCCGAGCCSTTACCTTCCGGCC


>H72_HTAM_tamasopoensis


ACACTACACTTCCGATATCGCA
ACAGCCTTCTCATCCGTTGCCCACATCTGCCGAGATGTAAATTATGGCTGACTAATCCGC
AACATACACGCCAACGGCGCATCTTTCTTCTTTATCTGCATTTACCTCCACATCGGTCGA
GGACTATACTACGGCTCTTACCTCTACAAAGAAACATGGAACGTCGGCGTTGTTCTCCTC
CTCTTAACAATAATAACCGCATTCGTAGGCTACGTCCTCCCCTGAGGACAAATATCCTTT
TGAGGTGCCACCGTTATCACCAACCTTCTCTCCGCAATCCCTTACATCGGCAACTCCCTA
GTCCAATGACTCTGAGGAGGCTTTTCAGTAGACAATGCCACCCTCACCCGATTCTTTGCC
TTCCACTTCCTCCTGCCATTCATCATTGCAGCCATAACAATAATTCACCTAATCTTCCTC
CACGAAACCGGATCAACAAACCCAGCAGGCTTAAACTCCGACACAGACAAAATTTCATTC
CACCCCTACTTCTCCTACAAAGATCTGCTAGGCTTTGCAATCCTACTTATCGCCCTAATC
ACCTTAGCCCTCTTTTCCCCTAACCTCCTAGGAGACCCAGATAACTTCACCCCCGCAAAC
CCCCTAGTCACACCCCCACATATCAAACCAGAATGATACTTCCTATTTGCTTACGCCATC
CTCCGATCAATCCCCAACAAACTAGGAGGTGTCCTCGCACTTCTTTCCTCCATCCTAATC
CTCATACTCGTCCCAATCCTCCATACCTCAAAACTCCGAGCCCTCACTTTCCGGCCACTC
ACCCAATTCCTATTCTGGCTTCTAG


>H68S_tamasopoensis_87


GGCTATTCCTTGCAATACACTACACTTCCGATATCGCA
ACAGCCTTCTCATCCGTTGCCCACATCTGCCGAGATGTAAATTATGGCTGACTAATCCGC
AACATACACGCCAACGGCGCATCTTTCTTCTTTATCTGCATTTACCTCCACATCGGTCGA
GGACTATACTACGGCTCTTACCTCTACAAAGAAACATGGAACGTCGGCGTTGTTCTCCTC
CTCTTAACAATAATAACYGCATTCGTAGGCTACGTCCTCCCCTGAGGACAAATATCCTTT
TGAGGTGCCACCGTTATCACCAACCTTCTCTCCGCAATCCCTTACATCGGCAACTCCCTA
GTCCAATGACTCTGAGGAGGCTTTTCAGTAGACAATGCCACCCTCACCCGATTCTTTGCC
TTCCACTTCCTCCTGCCATTCATCATTGCAGCCATAACAATAATTCACCTAATCTTCCTC
CACGAAACCGGATCAACAAACCCAGCAGGCTTAAACTCCGACACAGACAAAATTTCATTC
CACCCCTACTTCTCCTACAAAGATCTGCTAGGCTTTGCAATCCTACTTATCGCCCTAATC
ACCTTAGCCCTCTTTTCCCCTAACCTCCTAGGAGACCCAGATAACTTCACCCCCGCAAAC
CCCCTAGTCACACCCCCACATATCAAACCAGAATGATACTTCCTATTTGCTTACGCCATC
CTCCGATCAATCCCCAACAAACTAGGAGGTGTCCTCGCACTTCTTTCCTCCATCCTAATC
CTCATACTCGTCCCAATCCTCCATACCTCAAAACTCCGAGCCCTCACTTTCCGGCCACTC
ACCCAATTCCTATTCTGGCTTCTAGTTGCGGACGTCATTATCTTAACTTGAAT


>H67S_tamasopoensis_85


GGCTATTCCTTGCAATACACTACACTTCCGATATCGCA
ACAGCCTTCTCATCCGTTGCCCACATCTGCCGAGATGTAAATTATGGCTGAMTAATCCGC
AACATACACGCCAACGGCGCATCTTTCTTCTTTATCTGCATTTACCTCCACATCGGTCGA
GGACTATACTACGGCTCTTACCTCTACAAAGAAACATGGAACGTCGGCGTTGTTCTCCTC
CTCTTAACAATAATAACCGCATTCGTAGGCTACGTCCTCCCCTGAGGACAAATATCCTTT
TGAGGTGCCACCGTTATCACCAACCTTCTCTCCGCAATCCCTTACATCGGCAACTCCCTA
GTCCAATGACTCTGAGGAGGCTTTTCAGTAGACAATGCCACCCTCACCCGATTCTTTGCC
TTCCACTTCCTCCTGCCATTCATCATTGCAGCCATAACAATAATTCACCTAATCTTCCTC
CACGAAACCGGATCAACAAACCCAGCAGGCTTAAACTCCGACACAGACAAAATTTCATTC
CACCCCTACTTCTCCTACAAAGATCTGCTAGGCTTTGCAATCCTACTTATCGCCCTAATC
ACCTTAGCCCTCTTTTCCCCTAACCTCCTAGGAGACCCAGATAACTTCACCCCCGCAAAC
CCCCTAGTCACACCCCCACATATCAAACCAGAATGATACTTCCTATTTGCTTACGCCATC
CTCCGATCAATCCCCAACAAACTAGGAGGTGTCCTCGCACTTCTTTCCTCCATCCTAATC
CTCATACTCGTCCCAATCCTCCATACCTCAAAACTCCGAGCCCTCACTTTCCGSCCACTC
ACCCAATTCCTATTCTGGCTTCTAGTTGCGGACGTCATTATCTTAACTTGAATCGGAGGC
T

>H49NotNice_tamasopoensis_84


GGCTATTCCTTGCAATACACTACACTTCCGATATCGCA
ACAGCCTTCTCATCCGTTGCCCACATCTGCCGAGATGTAAATTATGGCTGACTAATCCGC
AACATACACGCCAACGGCGCATCTTTCTTCTTTATCTGCATTTACCTCCACATCGGTCGA
GGACTATACTACGGCTCTTACCTCTACAAAGAAACATGGAACGTCGGCGTTGTTCTCCTC
CTCTTAACAATAATAACTGCATTCGTAGGCTACGTCCTCCCCTGAGGACAAATATCCTTT
TGAGGTGCCACCGTTATCACCAACCTTCTCTCCGCAATCCCTTACATTGGCAACTCCCTA
GTCCAATGACTCTGAGGAGGCTTTTCAGTAGACAATGCCACCCTCACCCGATTCTTTGCC
TTCCACTTCCTCCTGCCATTCATCATTGCAGCCATAACAATAATTCACCTAATCTTCCTC
CACGAAACCGGATCAACAAACCCAGCAGGCTTAAACTCCGACACAGACAAAATTTCATTC
CACCCCTACTTCTCCTACAAAGATCTGCTAGGCTTTGCAATCCTACTTATCGCCCTAATC
ACCTTAGCCCTCTTTTCCCCTAACCTCCTAGGAGACCCAGATAACTTCACCCCCGCAAAC
CCCCTAGTCACACCCCCACATATCAAACCAGAATGATACTTCCTATTTGCTTACGCCATC
CTCCGATCAATCCCCAACAAACTAGGAGGTGTCCTCGCACTTCTTTCCTCCATCCTAATC
CTCATACTCGTCCCAATCCTCCATACCTCAAAACTCCGAGCCCTCACTTTCCGGCCACTC
ACCCAATTCCTATTCTGGCTTCTAGTTGCGGACGTCATTATCTTAACTTGAATCGGAGGC
T

>H76_HCSI_cyanoguttatus


TATTCCTTGCAATACACTACACTTCCGATATCGCA
ACAGCCTTCTCATCCGTTGCCCACATCTGCCGAGATGTAAATTATGGCTGACTAATCCGC
AACATACACGCCAACGGCGCATCTTTCTTCTTTATCTGCATTTACCTCCACATCGGTCGA
GGACTGTACTACGGCTCTTACCTCTACAAAGAAACATGGAACGTCGGCGTTATTCTCCTC
CTCTTAACAATAATAACCGCATTCGTAGGCTACGTCCTCCCCTGAGGACAAATATCCTTT
TGAGGTGCCACCGTTATCACCAACCTTCTCTCCGCAATCCCTTACATCGGCAACTCCCTA
GTCCAATGACTCTGAGGAGGCTTTTCAGTAGACAATGCCACCCTCACCCGATTCTTTGCC
TTCCACTTCCTCCTACCATTCATCATTGCAGCCATAACAATAATTCACCTAATCTTCCTC
CACGAAACCGGATCAACAAACCCAGCAGGCTTAAACTCCGACACAGACAAAATTTCATTC
CACCCCTACTTCTCCTACAAAGATCTGCTAGGCTTTGCAATCCTACTTATCGCCCTAATC
ACCTTGGCCCTCTTTTCCCCCAACCTCCTAGGAGACCCAGACAACTTCACCCCCGCAAAC
CCCCTAGTCACACCCCCACATATCAAACCAGAATGATACTTCCTATTTGCTTACGCCATC
CTCCGATCAATCCCCAACAAACTAGGAGGTGTCCTCGCACTTCTTTTCTCCATCCTAATC
CTCATACTCGTCCCAATCCTCCATACCTCAAAACTCCGAGCCCTCACCTTCCGGCCACTC
ACCCAATTCCTATTCTGACTTCTAGTTGCAGACGTCGTTATCTTAACTTGAATCGGAGGC
ATC

>H71_HMIN_minckley


CCTTCTCATCCGTTGCCCACATCTGCCGAGATGTAAATTATGGCTGACTAATCCGT
AACATGCACGCCAACGGCGCATCTTTCTTCTTCATCTGCATTTACCTCCACATTGGTCGA
GGACTGTACTACGGCTCTTACCTCTACAAAGAAACATGGAACGTCGGCGTTATCCTCCTC
CTCTTAACAATAATAACTGCATTCGTAGGTTACGTCCTCCCCTGAGGACAGATATCCTTT
TGAGGCGCCACCGTTATCACTAACCTTCTCTCCGCAATCCCTTACATCGGCAACTCTCTA
GTCCAATGACTCTGAGGAGGCTTTTCAGTAGACAATGCCACCCTCACCCGATTCTTTGCC
TTCCACTTCCTCCTTCCGTTTATCATTGCAGCCATAACAATAATTCACCTAATCTTCCTC
CACGAAACCGGATCAACAAACCCCGTAGGCTTAAACTCCGACACAGACAAAATTTCATTC
CACCCCTACTTCTCCTACAAAGACCTTCTAGGCTTTGTAATCCTACTCATCGCCCTAATC
ACCCTAGCCCTCTTCTCCCCTAACCTCCTAGGAGACCCAGACAACTTCACCCCCGCAAAC
CCCTTAGTAACACCCCCACATATCAAACCAGAATGATACTTCCTATTTGCCTACGCCATC
CTCCGATCAATCCCTAACAAACTAGGAGGTGTCCTCGCACTTCTTTTCTCCATTCTAATC
CTCATACTCGTCCCAATCCTCCATACCTCAAAACTTCGAGCCCTCACCTTCCGGCCACTC
ACCCAATTTCTATTCTGACTTCTAATTGCGGACGTCATTATCTTAACTTGAATCGGAGGC
ATACCTGTTGAAC

>H21_cf_labridens_Tamul_85

C
CTCGCCGCCAAATTTTAACAGGTTATTCCTTGCAATACACTATACCTCCGATATCGCA
ACAGCCTTCTCATCCGTTGCCCACATCTGCCGAGATGTGAACTACGGTTGACTTATCCGC
AACATACACGCCAACGGCGCATCTTTCTTCTTCATCTGCATCTACCTCCACATCGGTCGA
GGGCTGTACTACGGCTCTTTCCTCTACAAAGAAACATGAAACGTCGGCGTTATTCTCCTT
CTCTTAACAATAATAACTGCCTTCGTAGGCTACGTCCTCCCCTGAGGACAGATATCCTTT
TGAGGCGCCACCGTCATCACCAACCTCCTCTCAGCAATTCCTTACATTGGCAACTCCCTA
GTCCAATGACTCTGAGGAGGCTTTTCAGTAGACAATGCCACCCTCACCCGATTCTTTGCT
TTCCACTTCCTCCTCCCATTCATCATTGCAGCCATAACAATAATTCACCTAATCTTCCTA
CACGAAACCGGATCCACAAACCCGACAGGCCTAAACTCCGACACAGACAAAATTTCATTC
CACCCCTACTTTTCCTACAAAGACCTCCTAGGCTTTGCAATCCTACTTATTGCCCTAGTC
ACCTTAGCCCTCTTTTCCCCTAACCTCCTTGGAGACCCAGATAACTTCACCCCCGCAAAC
CCCCTAGTGACACCCCCACATATTAAACCAGAATGATACTTCCTATTTGCTTATGCCATC
CTCCGATCAATTCCTAACAAACTAGGAGGGGTCCTCGCACTTCTTTTCTCCATCCTAATC
CTCATGCTCGTCCCAATCCTCCACACCTCAAAACTCCGAGCCCTCACTTTCCGGCCACTC
ACCCAATCTCTATTCTGGCTCCTAGTCGCAGATGTTATTATCTTAACTTGAATCGGAGGC
AT

>H66_labridens_green_82

GACTCTGC
CTCGCCGCCCAAATTTTAACAGGGTTATTCCTTGCAATACACTATACCTCCGATATCGCA
ACAGCCTTCTCATCCGTTGCCCACATCTGCCGAGATGTGAACTACGGTTGACTTATCCGT
AACATACACGCCAACGGCGCATCCTTTTTCTTCATCTGCATCTACCTCCACATCGGTCGA
GGACTGTACTACGGCTCTTTCCTCTACAAAGAAACATGAAACGTCGGCGTTATCCTCCTT
CTCTTAACAATAATAACTGCCTTCGTAGGCTACGTCCTCCCCTGAGGACAGATATCCTTT
TGAGGCGCCACCGTCATCACCAACCTCCTCTCCGCAATCCCTTACATTGGCAACTCCCTA
GTCCAATGACTCTGAGGAGGATTTTCAGTAGACAATGCCACCCTCACCCGATTCTTTGCT
TTCCACTTCCTCCTCCCATTCATCATTGCAGCCATAACAATAATTCACCTAATCTTCCTA
CACGAAACCGGATCCACAAACCCGGCAGGCCTAAACTCCGACACAGACAAAATTTCATTC
CACCCCTACTTCTCCTACAAAGACCTCCTAGGCTTTGCAATCCTACTTATTGCCCTAATC
ACCTTAGCCCTCTTTTCCCCTAACCTCCTTGGAGACCCAGATAACTTCACCCCCGCAAAC
CCCCTAGTGACACCCCCACATATTAAACCAGAATGATACTTCCTATTTGCTTACGCTATC
CTCCGATCAATTCCTAACAAACTAGGAGGTGTCCTCGCACTTCTTTTCTCCATCCTAATC
CTCATGCTCGTCCCAATCCTCCACACCTCAAAACTCCGAGCCCTCACCTTCCGGCCACTC
ACCCAATCTCTATTCTGACTCCTAGTCGCAGATGTTATTATCTTAACTTGAATCGGAGGC
AT

>H74_HPGU_pantostictus


CAAATTTTAACAGGTTTATTCCTTGCAATACACTATACCTCCGATATCGCA
ACAGCCTTCTCATCCGTTGCCCACATCTGCCGAGATGTGAACTACGGTTGACTTATCCGT
AACATACACGCCAACGGCGCATCCTTTTTCTTCATCTGCATCTACCTCCACATCGGTCGA
GGACTGTACTACGGCTCTTTCCTCTACAAAGAAACATGAAACGTCGGCGTTATCCTCCTT
CTCTTAACAATAATAACTGCCTTCGTAGGCTACGTCCTCCCCTGAGGACAGATATCCTTT
TGAGGCGCCACCGTCATCACCAACCTCCTCTCCGCAATCCCTTACATTGGCAACTCCCTA
GTCCAATGACTCTGAGGAGGATTTTCAGTAGACAATGCCACCCTCACCCGATTCTTTGCT
TTCCACTTCCTCCTCCCATTCATCATTGCAGCCATAACAATAATTCACCTAATCTTCCTA
CACGAAACCGGATCCACAAACCCGGCAGGCCTAAACTCCGACACAGACAAAATTTCATTC
CACCCCTACTTCTCCTACAAAGACCTCCTAGGCTTTGCAATCCTACTTATTGCCCTAATC
ACCTTAGCCCTCTTTTCCCCTAACCTCCTTGGAGACCCAGATAACTTCACCCCCGCAAAC
CCCCTAGTGACACCCCCACATATTAAACCAGAATGATACTTCCTATTTGCTTACGCTATC
CTCCGATCAATTCCTAACAAACTAGGAGGTGTCCTCGCACTTCTCTTCTCCATCCTAATC
CTCATGCTCGTCCCAATCCTCCACACCTCAAAACTCCGAGCCCTCACCTTCCGGCCACTC
ACCCAATCTCTATTCTGACTCCTAGTCGCAGATGTTATTATCTTAACTTGAATCGGAGGC
ATGCCTGTTGAACACCCATT
