# Supplementary material for: Molecular clocks, biogeography and species diversity in Herichthys with evaluation of the role of Punta del Morro as a vicariant brake along the Mexican Transition Zone in the context of local and global time frame of cichlid diversification
Source: PeerJ. 2020 Apr 29;8:e8818. doi: 10.7717/peerj.8818 (PMC7195834; doi:10.7717/peerj.8818)
Supplement: Supplemental Information 3 — Results of the model test comparison performed in jModeltest for the cytochrome b sequences used in this study. [file peerj-08-8818-s008.xls]

## Sheet: Hoja1
Results of the model test comparison performed in jModelTest for the cytochrome b sequences used in this study
Model	likelihood	K	AIC	delta	weight	cumWeight
TVM+I+G	8898.21	318	18432.4	0	0.3437	0.3437
TPM2uf+I+G	8900.53	316	18433.1	0.6364	0.25	0.5937
GTR+I+G	8898.19	319	18434.4	1.9683	0.1285	0.7221
TIM2+I+G	8900.5	317	18435	2.5761	0.0948	0.8169
TPM3uf+I+G	8901.88	316	18435.8	3.3471	0.0645	0.8814
TIM3+I+G	8901.53	317	18437.1	4.632	0.0339	0.9153
HKY+I+G	8903.73	315	18437.5	5.0433	0.0276	0.9429
TPM1uf+I+G	8902.9	316	18437.8	5.375	0.0234	0.9663
TrN+I+G	8903.28	316	18438.6	6.1429	0.0159	0.9822
TIM1+I+G	8902.48	317	18439	6.5408	0.0131	0.9953
TVM+G	8904.46	317	18442.9	10.4952	0.0018	0.9971
TPM2uf+G	8907.06	315	18444.1	11.6968	0.001	0.9981
GTR+G	8904.23	318	18444.5	12.0426	0.0008	0.9989
TIM2+G	8906.83	316	18445.7	13.2421	0.0005	0.9994
TPM3uf+G	8908.27	315	18446.5	14.1256	0.0003	0.9997
TIM3+G	8908.26	316	18448.5	16.108	0.0001	0.9998
HKY+G	8910.49	314	18449	16.5669	8.68e-05	0.9999
TPM1uf+G	8909.75	315	18449.5	17.0858	6.7e-05	0.9999
TrN+G	8910.48	315	18451	18.5361	3.24e-05	1
TIM1+G	8909.75	316	18451.5	19.0705	2.48e-05	1
TPM3uf+I	8951.25	315	18532.5	100.085	6.35e-23	1
HKY+I	8952.59	314	18533.2	100.761	4.53e-23	1
TIM3+I	8950.64	316	18533.3	100.852	4.33e-23	1
TrN+I	8951.82	315	18533.6	101.229	3.58e-23	1
TVM+I	8950.09	317	18534.2	101.752	2.76e-23	1
TPM1uf+I	8952.11	315	18534.2	101.809	2.68e-23	1
TPM2uf+I	8952.12	315	18534.2	101.81	2.68e-23	1
TIM1+I	8951.36	316	18534.7	102.31	2.09e-23	1
TIM2+I	8951.53	316	18535.1	102.646	1.77e-23	1
GTR+I	8949.62	318	18535.2	102.812	1.63e-23	1
SYM+I+G	8962.41	316	18556.8	124.404	3.33e-28	1
TIM2ef+I+G	8966.65	314	18561.3	128.882	3.55e-29	1
TIM3ef+I+G	8967.33	314	18562.7	130.249	1.79e-29	1
TrNef+I+G	8970.92	313	18567.8	135.428	1.34e-30	1
TIM1ef+I+G	8970.77	314	18569.5	137.125	5.75e-31	1
SYM+G	8970.78	315	18571.6	139.148	2.09e-31	1
TIM2ef+G	8975.4	313	18576.8	144.376	1.53e-32	1
TIM3ef+G	8975.83	313	18577.7	145.248	9.91e-33	1
TrNef+G	8979.77	312	18583.5	151.119	5.26e-34	1
TIM1ef+G	8979.61	313	18585.2	152.8	2.27e-34	1
TVMef+I+G	9002.81	315	18635.6	203.209	2.57e-45	1
TPM2+I+G	9005.88	313	18637.8	205.338	8.86e-46	1
TPM3+I+G	9008.35	313	18642.7	210.27	7.53e-47	1
TVMef+G	9007.42	314	18642.8	210.418	6.99e-47	1
TPM2+G	9010.6	312	18645.2	212.776	2.15e-47	1
K80+I+G	9010.72	312	18645.4	213.014	1.91e-47	1
TPM1+I+G	9010.59	313	18647.2	214.754	8e-48	1
TPM3+G	9012.89	312	18649.8	217.358	2.17e-48	1
SYM+I	9010.37	315	18650.7	218.325	1.34e-48	1
TIM2ef+I	9012.85	313	18651.7	219.287	8.29e-49	1
K80+G	9015.38	311	18652.8	220.347	4.88e-49	1
TPM1+G	9015.24	312	18654.5	222.067	2.06e-49	1
TIM3ef+I	9017	313	18660	227.575	1.31e-50	1
TrNef+I	9018.76	312	18661.5	229.109	6.11e-51	1
TIM1ef+I	9018.54	313	18663.1	230.659	2.81e-51	1
TVMef+I	9051.76	314	18731.5	299.1	3.87e-66	1
TPM2+I	9054.08	312	18732.2	299.741	2.81e-66	1
TPM3+I	9057.58	312	18739.2	306.745	8.46e-68	1
K80+I	9059.25	311	18740.5	308.075	4.35e-68	1
TPM1+I	9059.04	312	18742.1	309.651	1.98e-68	1
F81+I+G	9343.6	314	19315.2	882.788	6.94e-193	1
F81+G	9347.01	313	19320	887.592	6.28e-194	1
GTR	9368.82	317	19371.6	939.212	3.88e-205	1
TIM3	9371.94	315	19373.9	941.457	1.26e-205	1
TVM	9374.1	316	19380.2	947.781	5.35e-207	1
TPM3uf	9376.72	314	19381.4	949.029	2.87e-207	1
TIM2	9393.65	315	19417.3	984.888	4.68e-215	1
TrN	9395.89	314	19419.8	987.366	1.36e-215	1
TIM1	9395.49	315	19421	988.556	7.48e-216	1
TPM2uf	9399.98	314	19428	995.54	2.28e-217	1
HKY	9401.68	313	19429.4	996.945	1.13e-217	1
TPM1uf	9401.25	314	19430.5	998.089	6.37e-218	1
F81+I	9402.54	313	19431.1	998.669	4.76e-218	1
SYM	9416.34	314	19460.7	1028.25	0	1
TIM3ef	9426.79	312	19477.6	1045.15	0	1
TIM2ef	9433.75	312	19491.5	1059.08	0	1
TrNef	9443.16	311	19508.3	1075.9	0	1
TIM1ef	9442.82	312	19509.6	1077.22	0	1
TVMef	9481.38	313	19588.8	1156.34	0	1
TPM3	9491.49	311	19605	1172.55	0	1
TPM2	9498.57	311	19619.1	1186.72	0	1
K80	9507.62	310	19635.2	1202.83	0	1
TPM1	9507.28	311	19636.6	1204.15	0	1
JC+I+G	9559.94	311	19741.9	1309.46	0	1
JC+G	9564.81	310	19749.6	1317.2	0	1
JC+I	9601.04	310	19822.1	1389.67	0	1
F81	9851.7	312	20327.4	1894.97	0	1
JC	10034.1	309	20686.2	2253.81	0	1
